# Supplementary material for: Genome-wide characterization of the chitinase gene family in wild apple (Malus sieversii) and domesticated apple (Malus domestica) reveals its role in resistance to Valsa mali
Source: Front Plant Sci. 2022 Nov 7;13:1007936. doi: 10.3389/fpls.2022.1007936 (PMC9676469; doi:10.3389/fpls.2022.1007936)
Supplement: Supplementary Table S1 — List of the qRT-PCR primers of the MsChi and MdChi genes. [file DataSheet_1.xlsx]

## Sheet: Table S1
Table S1: List of the primers used in this study
Gene ID	Gene name	Forward primer sequences	Reverse primer sequences	Usage
MS01G12540.1	MsChi1	TCGGAAGCACAATCTTGG	GGCGTGAAGGTGGAGTAATAC	qRT-PCR
MS01G12530.1	MsChi7	TATCCATCCACCACCACTC	AGCCATAGAAGTCGTAAGCC	qRT-PCR
MS01G02980.1	MsChi9	CATCCTTGTTGTCTTCCACAC	TTCGGGTATTCTGGCTTG	qRT-PCR
MS13G16370.1	MsChi18	TTGGATGGCGTTGACTTC	GGCATTGAGGGTTGTTGTAG	qRT-PCR
MS09G20960.1	MsChi19	ACATCAGAGCCTGCCAATC	TTGTGTCCGTTGAGTGACC	qRT-PCR
MS07G15730.1	MsChi26	TGGAGATGTTGCTACTCGC	AAGTTGGATGGGTCCTCTG	qRT-PCR
MS17G16950.1	MsChi29	GCTTTGCCTATCTACTGGAACTAC	CCGCTTACTCAAGGTATCG	qRT-PCR
MS17G15600.1	MsChi35	AGATTGTGCTGGCAAGAAC	TGTATCGCAGTATGTGTCACG	qRT-PCR
MS08G07490.1	MsEF1-a	CGACCACCACTGGTCATCTT	GCTCGGCCTTAAGCTTGTCA	qRT-PCR
MD15G1156900	MdChi3	TCCCTATTTCCGACATCAAC	AATGACACCGTAGTCTGCG	qRT-PCR
MD15G1156200	MdChi10	TGCTTGGATACTTCATCTGG	TTCCCTGGATTCTGATTCC	qRT-PCR
MD15G1156100	MdChi11	TATCCATCCACCACCACTC	AGCCATAGAAGTCGTAAGCC	qRT-PCR
MD11G1119200	MdChi14	CTGAGTCTTGGAGGTGATACC	AAGGGAGAACAACAGTCGC	qRT-PCR
MD07G1282900	MdChi17	ACATCAGAGCCTGCCAATC	TTGTGTCCGTTCAGTGACC	qRT-PCR
MD02G1011200	MdChi26	ACAAACTTGGATAAGAGCCG	GATAGGAGTGTGATGGTGGAC	qRT-PCR
MD01G1213300	MdChi28	AGGTCACTCAAAGGACACAAC	AAAGAGCGTCGGCATTAC	qRT-PCR
MD01G1213100	MdChi29	CGTTTGGGTTCAGTTCTACAAC	CGTCAGCAGGAATAAATCCG	qRT-PCR
MD04G1047700	MdChi41	ACCTCCTAAGCCTCATTGC	GCCAAAGTCGGAATACGAG	qRT-PCR
MD04G1030300	MdChi42	CCTATCAAGAAGTCACAACCC	CACCCATAAGGTCCAGGTAG	qRT-PCR
MD04G1029400	MdChi44	GCTTTGCCTATCTACTGGAACTAC	CCGCTTACTCAAGGTATCG	qRT-PCR
MD02G1120200	MdChi46	TGGTTGCCAAAGCCAATG	CGAGTAGCATCATCTCCAGTTG	qRT-PCR
MD11G1130600	MdEF1-a	CGACCACCACTGGTCATCTT	GCTCGGCCTTAAGCTTGTCA	qRT-PCR
MS04G06150	WRKY61-1	CTGTCAGAGTTAGATGCGATG	TCGTAGGTTGTGGTTAGTATGG	qRT-PCR
MS06G06420	WRKY61	AACCACCCACTTTCAATGTC	GTTTAGTCCTTGGAGATTCGTG	qRT-PCR
MS08G14650	WRKY6	GGACTTCTTTGCTGATAAGGG	CGCTACTGGTGTTTGTTGTAAG	qRT-PCR
MS15G15660	WRKY40	CGTGGGTGAACACTTCTCTC	GCAGTTAGCATCTCAGTCAGC	qRT-PCR
MS16G04630	WRKY72	TTCAGTGAGAGCCAGATGTG	TGTGTGTTCCTTCATAGGTGG	qRT-PCR
MS17G06670	WRKY33	TCTTACTTGGCTTCCACGC	TCCTTGCTGGGTGTCCTTAC	qRT-PCR
Novelgene2178	WRKY28	AAGAGGGAACCACGGTATG	GTTGTGCTGACCTTCGTATG	qRT-PCR
MS17G15600.1	MsChi35	GGGGACTCTAGACTGATGGCTATCTATCCTAGAAACAATT	TCAGTCGAGTCCCGGGCAAGAGAGATTAGTGCCAGGA	Cloning

## Sheet: Table S2
Supplementary Table 2 Detailed information of 36 predicted chitinase genes in M.sieversii and M.domestica
Species	Gene ID	Gene Name	Genomic position	Amino acid(aa)	MW(kDa)	PI	pfam ID	E-value	Domain	Class	Signal Peptide	Probability	Cleavage site	Amino acid sequence	CDS	Length(bp)
M.sieversii	MS01G12540.1	MsChi1	Chr1:11835580—11838658(+)	517	57.42	9.07	PF00704	1.6e-65	GH18	V	1-27	0.920494	27-28(SEA-QS)	MVSKFLVLPFFFFFQIFFAFRFQPSEAQSWIKVAYWYSGSEFPISDINSPLFTHLIYAYTDVNSSSYELSSSSSDSSEQYYSTFTPTVKRKNPSVTTLVSIGGGNADYGVISTMLSSSSHRKSFVDSSIIFARRYGFLGLEFCWASANTSSDMTNMGKLFEEWRAAIASEAAKTSQTPLILTAAVLYRPDFESFAYPVESIRDNLNWVHVVSYAYYEPQRTNFTGAHAALYDPSSDLSTDYGIKSWIGRGLSASKLVLGLPSYGYAWTLSNPRDSAIGAPAKGPAITKVGSMSYKDIKGYIDRYGADIVYNATYVAKYCVIGSAWIGFDDAEVVKIKVSYAKEQKLLGYFIWQVSLDDNWVLSLAAAAQEGGGSGQNKRRLLVIVLTTIASVILLLGSA…	ATGGTATCCAAATTTTTAGTTCTACCATTCTTCTTCTTTTTCCAAATTTTTTTTGCTTTTAGATTCCAACCTTCGGAAGCACAATCTTGGATCAAAGTTGCATACTGGTATTCCGGCAGCGAATTCCCTATTTCCGACATCAACTCTCCGCTCTTCACTCACCTTATTTACGCTTACACAGATGTTAACTCATCATCCTATGAGCTCTCTTCCTCCTCCTCCGACTCCTCGGAGCAGTATTACTCCACCTTCACGCCAACCGTCAAGCGAAAGAACCCATCAGTCACTACTCTCGTCTCCATTGGCGGTGGAAACGCAGACTACGGTGTCATTTCAACCATGCTCAGTAGCTCTTCTCACAGAAAGTCTTTCGTTGATTCTTCAATAATTTTCGCAAGG…	1554
M.sieversii	MS09G11300.1	MsChi2	Chr9:22398193—22401889(-)	426	48.26	7.39	PF00704	2.8e-15	GH18	V				MAKKRERRVAPSSNRGEDRVEPSGQLRDANGQHIVTFVLFFCVAVATAVLAYRIKYAPTAKPTNYAVYERGIVKPDVNYQEILTENGKVSENTSGRHFVYPVLAYITPWNSKGYDMAKWFNSKFTHLSPIWYDLKSQGNSLILEGRHNADMGWISDLRMAGDAWVLPRVVLEAFPAELLTKKKQRSKAINLIVNECKEMRYDGIVLESWSRWAAYRILHDPSLRNLALQFIKELGDALHGVSLERNDKQRLQLVYVIGPPHSEKLQPHDFGPKDLQSLDDAVDGFSLMTYDFSGPNNPGPNAPLKWIHSTLQLLLGTNKNSALACKIFLGINFYGNDFVLTGGPGGGAITGRDYLSLLEKHKPELEWEKNSAEHLFFYSDDESNYHAVFYPSPMSISVR…	ATGGCCAAGAAAAGAGAGCGCCGAGTCGCACCGAGTTCGAACCGCGGCGAAGACCGAGTAGAACCTTCGGGACAACTCCGCGACGCAAACGGGCAGCACATAGTCACCTTCGTCCTCTTCTTCTGCGTAGCTGTAGCAACCGCCGTGCTCGCCTACCGCATCAAATATGCTCCGACGGCGAAACCGACGAATTACGCTGTCTACGAGCGAGGAATCGTGAAACCTGATGTGAATTACCAGGAGATCCTCACTGAAAATGGAAAGGTTTCCGAAAATACGAGTGGCAGGCACTTTGTATATCCTGTATTGGCCTACATTACTCCATGGAATTCTAAGGGCTATGATATGGCCAAATGGTTCAACTCCAAGTTTACTCATTTATCTCCAATTTGGTATGAC…	1281
M.sieversii	MS13G06620.1	MsChi3	Chr13:20784271—20787928(-)	419	47.74	8.62	PF00704	3.3e-16	GH18	V				MAKKRERRVAPSAKRGYDRVEPPDQFCSAIRQHTITAFLFFCVAVSTGVLAYRIKYAPTANLADSYPVHERGIVKRDENGKVSENTSRRHFEYPVLAYITPWNSKGYDMAKRFNSKFTHLSPIWYDLKSQGNSLILEGRHNADTGWISEIRIAGDAKVLPRVVLEAFPAELLTKKKQRSKAINLIVNECKEMGYDGIVLESWSRWAAFRILHDPSMRNMALQFIKELGDALHGVSLEKNDKQRLQLVYVIGPPQSEKLQPHDFGPKDLRSLDDAVDGFSLMTYDFSGPHNPGPNAPLKWIHSTLWLLLGTDEDCARARRIFLGINFYGNDFLLKGGPGGGAITGRDYLSLLEKHKPQLQWEKNSAEHLFYYSDDENNYHAVFYPSPMSISVRLEVGRYW…	ATGGCCAAGAAAAGAGAGCGCCGAGTCGCCCCGAGTGCGAAACGCGGCTACGATCGAGTCGAACCGCCGGACCAGTTCTGCAGCGCAATCCGGCAGCACACAATCACCGCATTTCTCTTCTTCTGCGTCGCTGTATCGACCGGCGTGCTCGCGTACCGCATCAAATATGCTCCGACGGCGAACCTGGCGGATTCCTACCCCGTCCACGAGCGAGGAATCGTGAAGCGTGATGAAAATGGAAAGGTTTCCGAAAATACGAGTAGGAGGCACTTTGAATATCCTGTATTGGCCTACATTACTCCATGGAATTCCAAGGGCTATGATATGGCAAAAAGGTTCAACTCCAAGTTTACTCATTTATCTCCAATTTGGTACGACTTAAAGAGCCAAGGCAATAGC…	1260
M.sieversii	MS01G12550.1	MsChi4	Chr1:11859880—11862460(+)	384	43.07	6.17	PF00704	4.1e-32	GH18	V				MEKLLDEWRAAVTSNASNSDLPRLTLTMAVRYIPTFESLIYPVKSMKRNLDWAHVVAYDYHLPLKENVTGAHAALYDPSSYVNTDYGIKQWLNYSFPASKPVLGLPYHGYAWTIANPKDNNGIGAPGDKRWINELYAHQVVHSKLQRVIAYNDTYVLNYCMVGSTWINFDDVEAIRAKIAYVKAKKLLGTNVFQVSNDDENWALSRAAQEEGNDHEKKPRLLLVIVLSVTSVVILIAFVVCFWQRELLKTRGYMLNCDGMIVLGRSRSTSTSAVDSDAPNLKACVSWKEDKGLDFIDPSLDDSSSSCKLLRCLQVALLCVQENADDRPTMLEVYSMLISDTQAVPTPTKTAFSVKNYDNVDNICTPQPGNCSVNDAQISELQPR	ATGGAAAAGCTACTGGACGAGTGGCGAGCTGCTGTGACTTCTAATGCAAGCAACTCTGATCTGCCACGATTAACATTGACAATGGCGGTTAGGTATATTCCCACTTTTGAATCGTTGATTTATCCAGTTAAATCTATGAAGAGGAATTTGGATTGGGCGCATGTTGTGGCGTATGACTACCATCTGCCTTTAAAGGAGAATGTTACCGGTGCTCATGCTGCTTTATATGATCCTTCGAGCTATGTTAACACCGACTATGGGATAAAGCAATGGTTAAACTACTCATTTCCGGCCAGCAAACCGGTTTTGGGTTTGCCTTACCACGGCTATGCGTGGACAATTGCAAACCCCAAAGACAATAATGGAATCGGGGCACCTGGTGACAAAAGATGGATCAAT…	1155
M.sieversii	MS01G12560.1	MsChi5	Chr1:11863889—11865028(+)	379	42	8.66	PF00704	3.7e-73	GH18	V	1-25	0.992029	25-26(CTA-EV)	MAIHNFLHILLLLCSLMIINTGCTAEVPPAVKAAYYPSFSPDFPPSAINTSFFTHIFYAFLVPNNVTFKFDLSNSTALLLSNFTTTLRHKTPPVKTLLSIGGAADGVVLPFVFARLASKASSRSQFIQSAIEVARKFGFDGLDLDWEFPQSPKEMKDLGHLLKEWRHALKEESKSTARLPLLLTAAVYFSADFFLDAIPRSYPASSLKKYLDWINPMCYDYNGAWSNTTGPNAALWNSNSNVNSIYGLRSWIKAGMPPEKLVMGLAQYGRSWELQNLKNHSFGATAIGPGPGAGMLSYHQVETLLNQSGAIVVYDVDTVSVYSYNGSTWVSYDDAFTTAAKIGFAQALRLRGYFFWALSYDSDWKISAQGKLTQFSLIN	ATGGCAATCCACAACTTTTTGCATATTCTCTTGCTCTTATGTTCCTTGATGATCATAAACACCGGCTGCACGGCCGAGGTTCCACCGGCGGTGAAAGCGGCATATTATCCTTCGTTTTCGCCGGATTTCCCACCTTCAGCCATAAACACATCATTCTTCACCCACATTTTCTATGCTTTTCTTGTGCCAAATAATGTCACTTTCAAATTTGACTTGTCAAATTCTACGGCTTTGCTCCTCTCCAATTTCACCACCACTCTCCGCCACAAAACTCCGCCGGTGAAGACCCTTTTGTCCATCGGCGGCGCAGCAGACGGCGTGGTACTGCCATTCGTCTTTGCTCGCTTGGCCTCAAAAGCTTCGTCACGTTCACAATTCATACAATCTGCCATAGAGGTT…	1140
M.sieversii	MS15G15530.1	MsChi6	Chr15:28105383—28106616(+)	378	41.97	9.23	PF00704	2.1e-71	GH18	V	1-22	0.98965	22-23(SYG-SG)	MGTPKLMPFFILVIFHTMLSYGSGSNSDHIYPSGKGIRAAYFPSSNSFSPSSIDTQYFTHIYYAFLQPESTTYKLNVTEFDQARIPEFIKALRSKNPPVTTLLSMGGGGNNATVFALMVSTQATREVFINSTIQVARKYGFQGVDLDWEFPKDALEMSNLALLYKEWRKALDNEARVCGKPRLLLTSAVYYASKFTFYGGPRSYPAGAISKYLDWASPMCFDYHGSWENFTGMNAALDDSKSNISTHYGIGSWIEAGVPSKKLVMGLPLYGRTWTLKDSKVNGIGAPALGMGPGDGVLVYHQILHFNNRTNATVVYDTESASYYSYSGSSWVGYDGVRSANMKVRFAKSLGLGGYFFWALGQDNEWAISKQASNAWKY	ATGGGTACCCCAAAGTTGATGCCTTTTTTCATCCTTGTAATCTTCCACACAATGCTTTCTTACGGCTCGGGTTCGAATTCGGATCATATTTATCCATCTGGGAAAGGAATCAGAGCAGCCTATTTTCCATCATCTAATTCGTTCTCACCATCCTCTATAGACACCCAATACTTCACCCACATCTACTATGCTTTCCTCCAACCCGAATCCACCACTTACAAACTCAACGTCACCGAATTCGACCAAGCGAGAATACCCGAATTCATCAAAGCGCTCCGGAGCAAAAACCCGCCTGTCACAACACTCCTGTCCATGGGAGGCGGCGGTAACAATGCAACCGTGTTTGCACTCATGGTTTCCACCCAGGCGACCCGGGAAGTTTTCATCAACTCAACAATT…	1137
M.sieversii	MS01G12530.1	MsChi7	Chr1:11833321—11834977(-)	376	40.39	4.34	PF00704	1.6e-80	GH18	V	1-25	0.992962	25-26(VSA-GQ)	MSSKTTTLPLLLSALLFLIQLNVSAGQAAVKGAYWYWDSGLPASSIDSTLFTHLFCAFADLNVDTYQVTVSSSNQAQFSSFTQTVQQNNPSVKTLLSIGGGGGAALADTFAAMASQPDRRKSFIDSSISLARSYNFHGLDVDWEYPSTTTHMTNFGTLLTELRAAVANESQTSGNTALLLTAAVHRSADYYTINYPFESISNSLDWINVMAYDFYGSAWESSRANTGPPAALYNATASQINGNAGITSWIGAGVAANKIVLGLPFYGYAWRLVNADDHGLFAPADGPANAGTDGSMVYHQIRDFISQNAAETVYNATVVTNYCYSGTTWIGYDDTESISAKVSYAKEEALLGYFAWQVSGDDSNWALSQTASTTWG	ATGTCTTCCAAAACTACAACCCTTCCATTACTCCTTTCCGCCCTCCTTTTCCTTATCCAACTCAATGTCTCCGCCGGCCAAGCCGCGGTCAAGGGCGCCTACTGGTATTGGGACAGTGGACTTCCAGCCTCCAGCATAGATTCCACCCTCTTCACTCATCTTTTCTGTGCATTTGCTGACCTCAACGTCGACACGTACCAAGTCACAGTTTCTTCCTCTAACCAAGCACAATTCTCAAGCTTCACCCAAACAGTCCAACAAAACAACCCTTCTGTCAAAACCCTCTTGTCCATTGGAGGTGGTGGCGGTGCTGCCCTTGCAGACACATTCGCTGCAATGGCGAGCCAACCCGACCGGCGTAAGTCATTCATCGATTCCTCCATCAGTCTAGCTAGGTCA…	1131
M.sieversii	MS07G22740.1	MsChi8	Chr7:39833402—39835209(-)	368	39.79	9.21	PF00704	4.7e-78	GH18	V	1-25	0.967065	25-26(SSG-QT)	MSSKLTLPFIFSALIFLIHLNFSSGQTVVKAAYWFPDSGFPAASINSSLFTHLFCAFADLNATTYQVTVSSSNSAPFSSFTQTVQRKNPSVKTLLSIGGGNSNPATFAAMASQATRRKAFINSSITLARSYNFHGLDLDWEYPSSTTEMTNFGTLLTEWRTAVANESKTTGKTALLLAAAVFRSADYYSINYPFQSISNSLDWINVMAYDFYGPGWFPNNTAPPAALSASSVNGDAGITSWIKAGLAPKKIVLGLPFYGYAWRLLDANNHGIFAPANGSGIGTYGDQGYSQIKDFISQNAARTVYNATFVTNYCYSGKTWIGYDDTQSISAKVSYAKTTKGLLGYFAWHVGADSSNWALSQAAASTWG	ATGTCTTCCAAGCTAACACTTCCGTTTATCTTTTCCGCTCTCATCTTCCTCATCCACCTCAACTTCTCATCCGGCCAAACCGTCGTTAAAGCCGCGTACTGGTTTCCCGACAGTGGCTTCCCGGCCGCCAGCATAAACTCCAGCCTTTTCACTCATCTCTTTTGTGCATTTGCCGATCTCAATGCCACCACCTACCAAGTCACAGTTTCGTCCTCCAACTCCGCCCCGTTCTCAAGCTTTACACAAACAGTCCAGCGAAAAAACCCTTCTGTAAAAACCCTGTTGTCCATCGGTGGCGGAAATTCCAACCCCGCCACCTTTGCCGCAATGGCTAGCCAGGCTACCCGGCGTAAAGCGTTCATTAACTCCTCCATCACGTTAGCGCGGAGTTACAACTTC…	1107
M.sieversii	MS01G02980.1	MsChi9	Chr1:2571704—2572708(+)	334	36.96	8.97	PF00704	1.1e-61	GH18	V	1-24	0.976514	24-25(SSG-SN)	MATPKLMPFFILVVFHTMLSSSSGSNSDLFYPSAKGIRAAYFPSFNSFSPSSIDTQYFTHIYYAFLVPEPSTYKLNVTEFDQARIPEFIRALRTKKPAVTTLLSIGGGGSNSTTFALMASTQATREAFIRSTIQVARKYGFQGLDLDWEFPEDAVEMSNLGLLFEQWRKALDNEARVTGKPRLLLTAAVYYAWKFTVYGGPRSYPAAAITKYLDWASPMCFDYHGSWDDFTGMNAALYDSKSNISTHYGIGSWIEAGVPPKKLVMGLPLYGKTWTLKDPKVNGIGAPASGVGPGDGILVYRQIVDFNSRTNATVVFDVESASYYSLSGSTWVRV	ATGGCCACCCCAAAGTTGATGCCTTTTTTCATCCTTGTTGTCTTCCACACAATGCTTTCTTCGAGCTCGGGTTCGAATTCGGATCTTTTTTATCCATCTGCAAAAGGTATCAGAGCAGCCTATTTCCCATCATTTAACTCGTTCTCGCCATCCTCTATAGACACCCAATACTTCACCCACATCTACTATGCTTTCCTCGTACCCGAACCCTCCACTTACAAACTCAACGTCACCGAATTCGACCAAGCCAGAATACCCGAATTCATCCGAGCGCTACGGACCAAAAAGCCGGCCGTCACAACCCTCCTGTCTATAGGAGGCGGTGGTAGCAATTCAACCACGTTTGCACTCATGGCTTCCACCCAGGCAACCCGAGAAGCTTTCATCCGCTCCACAATT…	1005
M.sieversii	MS05G07680.1	MsChi10	Chr5:11009212—11010123(-)	303	33.49	4.52	PF00704	3.7e-18	GH18	V	1-25	0.994908	25-26(IQA-GP)	MAVLKLKLVITLFFLQALLTSHIQAGPGNSDLFREYIGAEFDNVKFSDVPINPNVEFHFILSFAIDYDPSGSSPTNGKFNVFWDSDNLSPSQVSSIKNQHSNVKVALSLGGDSVNSGSAYFNPSSIDSWVSNAVSSLTSIIQQYNLDGIDIDYEHFQADPDTFSECIGRLITTLKKNGVISFASIAPFDDDEVQSHYLALWKSYGHLIDYVNFQFYAYDQSTTVSQFINYFNTQSSNYNGGQVLASFISDGSGGLSPENGFFKACQRLRSEGKLGGIFVWSADDSKKLGFRYEKQSEALLANN	ATGGCTGTTCTAAAGCTTAAGCTTGTTATCACCCTTTTCTTTCTTCAAGCCCTCCTCACATCCCATATCCAAGCCGGCCCGGGAAACTCTGATCTCTTTCGCGAATACATAGGAGCCGAATTCGACAACGTCAAGTTTTCGGATGTCCCCATAAACCCTAATGTAGAATTCCACTTCATTCTCTCCTTTGCCATAGACTACGACCCCTCAGGCTCCTCTCCCACCAACGGAAAATTCAATGTCTTTTGGGACTCTGACAACCTCAGCCCTTCCCAAGTTTCCTCCATCAAAAACCAACATTCTAATGTCAAAGTTGCCTTGAGCTTAGGAGGAGATAGTGTCAATAGTGGCTCTGCCTACTTCAACCCTTCCTCGATTGATTCGTGGGTTTCGAATGCT…	912
M.sieversii	MS08G06860.1	MsChi11	Chr8:9246913—9247824(-)	303	33.32	4.64	PF00704	1.2e-17	GH18	V	1-25	0.995756	25-26(TQA-GP)	MAVPKLKLVIALFFLQTLLTSHTQAGPANSDLFREYIGAEFNNVKFSDVPINPNVELHFILSFAIDYDPSGSSPTNGKFNVFWDSDNLSPSQVSSIKNQHSNVKVALSLGGDSVGSGSAYFNPSSIDSWVSNAVSSLTSIIQQYNLDGIDIDYEHFQADPDTFSECIGRLITTLKNNGVISFASIAPFDDDQVQSHYLALWKSYGHLIDYVNFQFYAYDQGTTVSQFINYFNTQSSNYNGGQVLASFISDGSGGLSPENGFFKACHRLKSEGKLGGIFVWSADDSMKLGFRYEKQSQALLANN	ATGGCAGTTCCAAAGCTTAAGCTCGTCATCGCCCTTTTCTTCCTTCAAACCCTCCTCACATCCCATACCCAAGCCGGTCCGGCAAACTCCGATCTCTTTCGAGAATACATAGGAGCCGAATTCAACAACGTCAAGTTTTCGGATGTCCCCATAAACCCTAATGTCGAACTCCACTTCATCCTCTCCTTTGCCATAGACTATGACCCCTCAGGCTCCTCTCCCACCAACGGCAAATTCAATGTCTTTTGGGACTCCGACAACCTTAGCCCTTCCCAAGTTTCCTCCATAAAAAACCAACATTCTAACGTTAAAGTGGCCTTGAGCTTAGGAGGAGACAGTGTCGGCAGTGGCTCTGCCTACTTCAACCCTTCCTCGATTGATTCCTGGGTTTCAAATGCT…	912
M.sieversii	MS09G20940.1	MsChi12	Chr9:35336898—35337929(-)	301	32.16	9.21	PF00704	2.5e-27	GH18	III				MSSKANRVLFHSQLFKAQLVRFELCYAGGIAIYWGQNGNEGTLAETCATGRYSYVNIAFLNKFGGGQIPEINLAGHCNPASGGCAIVSSGITSCQSRGIKVLLSIGGGAGNYSLASAADAKDVADYLWNNFLGGKKSTSRPLGDAVLDGVDFDIELGSTQYWDVLARRLKAYSKPRRSVYVAGAPQCPFPDKFLGGALNTGLFDYVWVQFYNNPSCQYSSGSTDNLINSWNQWTTSVKAGKIFMGLPAAPEAAGSGYIPAAVLKSKILPVIKKSSKYGGVMLWSKFYDDKSGYSSSIIGSV	ATGTCCAGTAAAGCAAACCGTGTCCTTTTCCACAGTCAACTGTTCAAAGCACAGCTCGTTCGATTCGAACTCTGCTACGCTGGCGGCATCGCCATCTACTGGGGCCAAAACGGGAACGAAGGTACCCTAGCCGAAACATGTGCCACGGGGAGATACTCGTACGTGAACATAGCCTTCCTCAACAAATTTGGCGGCGGCCAGATCCCCGAAATCAACCTTGCAGGCCACTGCAACCCTGCTTCCGGTGGTTGCGCTATCGTCAGCAGTGGCATAACGAGTTGCCAAAGCCGAGGAATCAAGGTGTTGCTGTCTATCGGAGGCGGAGCTGGAAACTACTCTCTAGCATCAGCTGCCGATGCAAAAGATGTCGCTGATTATCTATGGAACAATTTCTTGGGA…	906
M.sieversii	MS13G16390.1	MsChi13	Chr13:32527659—32528908(-)	299	31.44	4.42	PF00704	2.9e-30	GH18	III	1-26	0.9962	26-27(SQA-AG)	MASKTQTLALTLSLLILISSCKSSQAAGIATYWGQNSNEGTLADACNSGNYQFVNIAFLSTFGNNQTPVLNLAGHCDPSSGTCTGLSADIKTCQSKNIKVLLSIGGAAGSYSLTSADDARQVADYIWNNFLGGQSASRPLGDAVLDGVDFDIEAGGAQFYDELARSLNGHNAQAKTVYLAAAPQCPIPDAHLDGAIQTGLFDYVWVQFYNNPPCQYADGNADALLSSWNQWASVPATQVFLGIPAAPEAAPGGGFIPPDALKSQVLPTIKKSPKYGGIMLWGRQYDIDNGYSASIKDSI	ATGGCATCCAAAACACAAACCCTAGCCCTAACGCTGTCCCTCTTGATCCTCATTTCTTCATGCAAGTCCTCCCAAGCCGCCGGAATCGCGACGTATTGGGGCCAAAACAGCAATGAAGGAACCCTAGCAGATGCTTGCAACTCAGGCAACTACCAGTTTGTTAACATAGCTTTCCTCTCTACTTTCGGAAACAACCAAACCCCTGTCCTAAACCTCGCCGGCCACTGCGACCCCTCTAGTGGTACTTGCACGGGGCTGAGTGCCGACATCAAAACCTGCCAATCAAAAAACATAAAAGTCCTCCTCTCGATTGGAGGGGCCGCCGGAAGTTACTCTCTCACTTCAGCTGATGATGCAAGGCAAGTTGCTGATTACATCTGGAACAACTTCTTAGGTGGT…	900
M.sieversii	MS09G20870.1	MsChi14	Chr9:35272786—35273685(+)	299	31.69	4.51	PF00704	1.4e-28	GH18	III	1-26	0.989132	26-27(ANA-GG)	MASKSTATFLALLSLVTLVLALGANAGGIAIYWGQNGNEGTLAETCASGNYQFVNVAFLTTFGNGQTPAINLVGHCDPTTEECTKLSPEIKSCQAKGIKVILSIGGASGSYSLTSADDARQVATYLWNNFLGGQSSSRPLGAAVLDGIDFDIEGGTDQHWDDLARYLSGYSKRDKKVYLTAAPQCPFPDAYVGNALKTGLFDNVWVQLYNNPPCQYASGDVTNLEDAWKQWTSAIPADKIFLGLPAAPQAAGSGFIPATDLSSQVLPAIKSSAKYGGVMLWSKYYDDLDGYSSSIKNDV	ATGGCTTCAAAGTCCACAGCAACGTTCCTAGCATTGCTCTCTTTAGTGACACTAGTTCTGGCTCTCGGGGCTAATGCCGGTGGAATCGCAATATATTGGGGTCAGAATGGTAATGAAGGCACATTAGCAGAAACATGTGCTTCAGGGAATTACCAATTTGTAAACGTAGCTTTTCTCACCACCTTCGGCAACGGCCAAACGCCTGCAATCAACCTAGTCGGTCACTGTGACCCAACGACAGAAGAATGCACCAAATTGAGCCCAGAAATCAAGTCATGCCAAGCCAAGGGGATTAAAGTCATACTCTCCATAGGAGGAGCTTCTGGGAGCTACTCTCTAACTTCAGCTGATGATGCAAGGCAAGTTGCAACTTACCTGTGGAATAATTTCTTGGGAGGG…	900
M.sieversii	MS13G16400.1	MsChi15	Chr13:32538742—32566841(-)	298	31.76	4.56	PF00704	1.8e-32	GH18	III	1-26	0.996541	26-27(SQA-AG)	MASKTQTLALTLSLLILISSCKSSQAAGIATYWGQNGNEGTLAEACNSGNYQFVNIAFLSTFGNNKAPVLNLAGHCDPASGTCTGQSADIRTCQSKNIKVLLSIGGATETYSLTSADEARQVADYIWNNFLGGQSDSRPLGDAVLDGVDFDIELGGTQFYDELARSLNGHNGQGKTVYLAAAPQCPFPDTHLDGAIQTGLFDYVWVQFYNNPQAQCQYADGNADALLSSWNRWASVSATQVFLGIPASTDAARSGFIPADALKSQVLPTIKNSAKYGGVMLWNRFYDNGYSASIKDSI	ATGGCATCCAAAACACAAACCCTAGCCCTAACTCTGTCCCTCTTGATCCTTATTTCTTCATGCAAGTCCTCCCAAGCCGCCGGAATCGCGACGTATTGGGGCCAAAACGGCAACGAAGGAACCCTAGCAGAAGCTTGCAACTCGGGCAACTACCAGTTTGTTAACATAGCTTTCCTCTCAACTTTTGGAAACAACAAAGCCCCTGTCCTAAACCTCGCCGGCCACTGCGACCCCGCTAGTGGTACTTGCACGGGGCAGAGTGCCGACATCAGAACCTGCCAATCAAAAAACATAAAAGTCCTCCTCTCGATTGGAGGGGCCACCGAAACTTACTCTCTCACTTCAGCTGATGAGGCAAGGCAAGTTGCTGATTACATCTGGAACAACTTCCTAGGTGGT…	897
M.sieversii	MS13G05980.1	MsChi16	Chr13:19932261—19933157(-)	298	31.99	5.02	PF00704	8.7e-29	GH18	III	1-26	0.994424	26-27(AEA-AG)	MAPPKLAIYLALLISVSLSIQFGAEAAGIAIYWGQNGNEGTLEETCATGNYEYVIIAFLPTFGNGQTPMINLAGHCDPYTNGCTGLSSDIKSCQSKGIKVILSIGGGAGSYYLTSKEDARQVATYLWNNFLGGTSSSRPLGAAALDGIDFDIEGGTPLHWDDLARFLSAYSKKGKKVYLTAAPQCPFPDAWVGGALKTGLFDNVWVQFYNNPPCQYSSDLSNLENAWKQWISDIQATKIFLGLPAAPDAAGSGFIPVNDLISYVLPAIKGSSKYGGVMLWSKYYDDQDKYSASIKSHV	ATGGCACCACCAAAGTTAGCAATTTATTTAGCACTCCTCATTTCAGTAAGCCTATCAATACAATTTGGAGCTGAAGCTGCAGGCATTGCCATTTACTGGGGACAAAATGGGAATGAGGGTACATTAGAGGAAACTTGTGCCACAGGCAACTATGAGTATGTTATCATAGCTTTCTTACCAACTTTTGGCAATGGCCAGACCCCCATGATCAACCTAGCCGGGCACTGTGATCCGTACACGAATGGCTGCACTGGTCTGAGCTCCGACATTAAATCATGCCAATCGAAAGGTATCAAGGTCATTCTTTCAATCGGAGGAGGAGCTGGGAGCTACTACCTTACATCTAAAGAGGATGCTAGGCAGGTAGCAACTTATTTGTGGAACAATTTCTTGGGGGGA…	897
M.sieversii	MS13G16360.1	MsChi17	Chr13:32495864—32496757(-)	297	31.41	4.56	PF00704	9.2e-26	GH18	III	1-26	0.996518	26-27(SQA-AG)	MATKTQTLALTLSLLILISSCKSSQAAGIATYWGQNGNEGTLVDACNSGNYQFVNIAFLTTFGNNQAPVLNLAGHCDPISSTCTGLSVDIRACQSQNIKVLLSIGGAVGSYNLTSADDARQVADYIWNNFLGGQSASRPLGDAVLDGVDFAIVIGGGQFYDELARLLNGHNRQAKTVYLAAAPQCPIPDAHLDGAIQTGLFDYVWVQFYNNPPCQFADGNANALLSSWNQWASVPASEVFLGLPAAPEAAPSGGFIPANALKSQVLPTIKNSPKYGGVMLWSRQYDNGYSASIMDNI	ATGGCAACCAAAACACAAACCCTAGCCCTAACGCTGTCCCTCTTGATTCTCATTTCTTCATGCAAGTCCTCTCAAGCCGCCGGAATCGCAACGTATTGGGGACAAAACGGCAATGAAGGAACCCTAGTAGATGCTTGCAACTCAGGCAACTACCAGTTTGTTAACATAGCTTTCCTCACGACTTTCGGAAACAACCAGGCCCCTGTCCTCAACCTCGCCGGCCACTGCGACCCCATCAGTAGTACTTGCACGGGGCTGAGCGTCGACATCAGAGCTTGCCAATCCCAAAACATAAAAGTTCTCCTCTCGATTGGAGGGGCTGTCGGAAGTTACAATCTCACTTCAGCTGATGATGCAAGGCAAGTTGCTGATTACATCTGGAACAACTTCCTAGGTGGT…	894
M.sieversii	MS13G16370.1	MsChi18	Chr13:32505225—32506641(-)	297	31.25	4.4	PF00704	8.9e-31	GH18	III	1-26	0.996821	26-27(SQA-AG)	MASKTQTLALTLSLLILISSCKSSQAAGIATYWGQNGNEGTLADACNSGNYQFVNIAFLTTFGNNQTPVLNLAGHCDPASGTCTGLSADIRTCQSKNIKVLLSIGGAAGSYSLTSADDARQVADYIWNNFLGGQSASRPLGDAVLDGVDFDIEAGGAQFYDELARSLNGHNGQAKTVYLAAAPQCPIPDAHLDGAIQTGLFDYVWVQFYNNPQCQYADGNADALLNSWNQWASVPATQVFMGLPAAPEAAPSGGFIPADALKSQVLPTIKNSAKYGGVMLWSRQYDNGYSASIKDSI	ATGGCATCCAAAACACAAACCCTAGCCCTAACGCTGTCCCTCTTGATCCTCATTTCTTCATGCAAGTCCTCCCAAGCCGCCGGAATCGCAACGTATTGGGGCCAAAACGGCAACGAAGGAACCCTAGCAGATGCTTGCAACTCAGGCAACTACCAGTTTGTTAACATAGCTTTCCTCACTACTTTCGGAAACAACCAAACCCCTGTCCTAAACCTCGCCGGCCACTGCGACCCCGCTAGTGGTACTTGCACGGGGCTGAGTGCCGACATCAGAACCTGCCAATCAAAAAACATAAAAGTCCTCCTCTCGATTGGAGGGGCCGCCGGAAGTTACTCTCTCACTTCAGCTGATGATGCAAGGCAAGTTGCTGATTACATCTGGAACAACTTCCTAGGTGGT…	894
M.sieversii	MS09G20960.1	MsChi19	Chr9:35359844—35361279(-)	283	29.76	4.95	PF00704	2.4e-26	GH18	III	1-26	0.99442	26-27(SES-AG)	MATKTQTLALTLSLLVLISSCKSSESAGIATYWGQNTNEGTLADACNTGNYQFVNIAFLTTFGNNQPPVLNLAGHFDPGSTCKGLSSDIRACQSKNIKVLLSIGGAAGSYSLTSADDARQSASRPLGDAVLDGVDFDIEAGGGQFYDELARSLNGHKGQAKTVYLAAAPQCPFPDTHLDGAIQTGLFDYVWVQFYNNAECHYANGNADALLSKWNQWASVPASQVLLGLPAAPAAAPSDGFVPADALKSQVLPAIKNSPKYGGVMLWSKQFDNGYSASIKDSI	ATGGCAACCAAAACACAAACCCTAGCCCTAACGCTGTCCCTCTTGGTCCTCATTTCTTCATGCAAGTCCTCTGAATCTGCCGGAATCGCCACGTATTGGGGCCAAAACACCAACGAAGGAACCCTAGCAGATGCTTGCAACACAGGCAACTACCAGTTTGTTAACATAGCTTTCCTCACGACTTTCGGCAACAACCAACCCCCTGTCCTGAACCTCGCCGGCCACTTCGACCCCGGCAGTACTTGCAAGGGGCTGAGCTCCGACATCAGAGCCTGCCAATCCAAAAACATAAAAGTCCTCCTCTCGATTGGAGGGGCTGCCGGAAGTTACTCTCTCACTTCAGCTGATGATGCCAGGCAATCAGCTTCGCGCCCGCTTGGAGACGCTGTTTTGGACGGC…	852
M.sieversii	MS07G02900.1	MsChi20	Chr7:4754026—4754871(-)	281	31.06	5.6	PF00704	1.9e-17	GH18	V				MHDSDGKLMMEYIGATGVPVTFDSVPIDNEIDFHFILGFAIDADSSGKQQNGIFSPYWQSTLTPQSVAAIKEKNPNVKVMASLSGWSLGDKVLHWYNPTNPKKWVSNAVSSLGSIITTYHLDGIDIDYENFPKRGNSSSFAFCIGELITGLKKKGLISVASIAPFYSTAAPYVQLFDDYADVIDYVNHQFYTDKVTTPKGYLQAFKIRAAQFGKEKLLPAYEVDGRGIQGDAFFDALTLLQTNGFEINGVMIFSADASLKNNFHYERKSQAFLLNSTSSTN	ATGCATGATTCAGACGGGAAGTTGATGATGGAGTACATTGGAGCCACCGGAGTTCCCGTAACATTTGACTCTGTACCGATTGACAATGAGATCGACTTCCATTTCATACTCGGGTTTGCGATTGATGCAGACTCATCAGGCAAACAACAAAATGGGATATTCTCACCATATTGGCAATCTACATTAACCCCACAATCTGTTGCAGCCATCAAGGAAAAAAACCCTAATGTGAAAGTCATGGCAAGCCTCTCAGGTTGGAGCTTAGGTGATAAAGTCCTTCACTGGTACAATCCGACAAACCCCAAAAAATGGGTATCTAACGCTGTCTCGTCGCTCGGTTCCATAATTACCACTTACCATCTTGATGGCATTGACATAGACTACGAAAACTTCCCAAAG…	846
M.sieversii	MS09G20890.1	MsChi21	Chr9:35280486—35289680(-)	279	29.55	5.69	PF00704	1.5e-28	GH18	III	1-25	0.995141	25-26(ANA-GG)	MAPKSTMSLALLSLVTLVLALGANAGGIAIYWGQNGNEGTLAETCATGNYQFVNVAFLTTFGNGRTPAINLAGHCDPTTDECTKLSPEIRSCQAKGIKVILSIGGASGSYSLTSAADARQVATYLWNNFLGGHSSSRPLGAAVLDGIDFDIEGGTDQYWDDLARYLSGYSKRGKKVYLTAAPQCPFPDAWIGNALKTGLFDNVWVQFYNNPPCQYTSGDVANLEDAWKQWTSAIPAHKIFLGLPAAPQAAGSGFIPASDLNSQVLPAIKNSAKYGGFYE	ATGGCTCCAAAGTCCACAATGTCCCTAGCATTGCTCTCTTTAGTTACACTAGTTCTGGCTTTGGGGGCTAATGCCGGTGGAATCGCTATATATTGGGGTCAAAATGGGAATGAAGGCACGTTAGCGGAAACTTGTGCTACAGGGAATTACCAATTTGTAAACGTAGCTTTTCTCACCACCTTCGGCAATGGCCGCACCCCCGCCATCAACCTAGCCGGTCACTGTGACCCAACGACCGATGAATGCACCAAGTTGAGCCCAGAGATCAGGTCATGCCAAGCCAAGGGGATTAAGGTCATACTTTCCATTGGAGGAGCTTCTGGGAGCTACTCTCTAACTTCAGCAGCTGATGCAAGGCAAGTTGCAACTTACTTGTGGAACAACTTCTTGGGAGGGCAT…	840
M.sieversii	MS13G16290.1	MsChi22	Chr13:32402548—32403315(+)	255	28.1	7.23	PF00704	6.8e-21	GH18	III				MCFRELPICKPSFSHHIRHRPNPRHQPSRPVTVTQRPMNAPNCPEIKSCQAKGIKVILSRGGASGSYSLASADDARQVATDLWNNFLGGHSSSRPLGAAVLDGIDFDIEGGTDQHWDDLAKYLSGYSKRGKKVYLTAAPHCPFPDAWVGNALKTGLFDNVWVQFYNNPPCEYTPGNVDNLEIAWKQWTSAIPAHKIFLGLPAAPQAAGSGLIPASDLNSQVLPHMEVSCFGPSNMMILMDEFMQFNTINFLGFYE	ATGTGCTTCAGGGAATTACCAATTTGTAAACCTAGCTTTTCTCACCACATTCGGCATCGGCCAAACCCCCGCCATCAACCTAGCCGGCCGGTCACTGTGACCCAACGACCGATGAATGCACCAAATTGCCCAGAAATCAAGTCATGCCAAGCCAAGGGGATTAAAGTCATACTCTCCAGAGGAGGAGCTTCTGGGAGCTACTCTCTAGCTTCAGCTGATGATGCAAGGCAAGTTGCAACTGACTTGTGGAACAACTTCTTGGGAGGGCATTCCTCGTCAAGGCCGTTGGGAGCTGCAGTATTGGATGGAATTGACTTTGATATTGAAGGAGGGACTGACCAACATTGGGATGACCTTGCTAAGTACCTATCTGGATATAGCAAGAGAGGCAAGAAAGTC…	768
M.sieversii	MS16G06620.1	MsChi23	Chr16:6439949—6440932(-)	246	27.2	9.64	PF00704	2.9e-48	GH18	V				MASTQATREVFINSTIQVARKYGFYGVDLVWVFPKDAAEMSNLALLYKEWRKALNNEPRVTGKPRLLLTSAVYYASKFTFYGGPRSYPAGAISKYLDWASPMCYDYHGSWENFTGMNAALDDSNSNISTRYGIGSWIEAGVPPKKLVVGLPLYGRTWTLKDSKVNRIGAPALGVGSWDGVLVYHQIVHFNKRTNATVVFDTESASYYSYSGSSWIGYDGVRSVNVKVRCEVVGLGRILLLGSGPGQ	ATGGCTTCCACGCAGGCGACCAGAGAAGTTTTCATCAACTCCACAATTCAGGTGGCTCGGAAATACGGGTTCTACGGCGTTGACTTGGTCTGGGTATTTCCTAAGGATGCTGCGGAAATGTCAAATCTTGCCTTGTTATACAAGGAATGGAGAAAGGCTCTAAATAATGAGCCTAGAGTTACCGGGAAGCCCCGTTTACTTTTAACCTCCGCGGTATATTATGCATCGAAATTTACTTTTTACGGCGGTCCGAGATCGTATCCGGCCGGGGCAATAAGTAAATATTTGGATTGGGCCAGCCCAATGTGCTATGATTATCATGGGTCATGGGAAAATTTCACCGGGATGAATGCTGCGTTGGATGATTCCAACAGTAATATTAGTACTCGTTACGGAATC…	741
M.sieversii	MS09G09560.1	MsChi24	Chr9:18997221—18997901(-)	226	24.62	4.77	PF00704	4.9e-21	GH18	III	1-25	0.996087	25-26(AKA-DG)	MAPKLGISLAFLLSVTLALQFGAKADGIAIYWGQNENEGTLEETCATGNNEYVILAFLPTFGNGQTPMINLAGHCDPYMNGCTGLSSDIKSCQVKGLKVIFSIGGGAGSYYLTSKEDARQVATYLWNNFLGGTSSLRPLGDVLDGIDFDIEGGTPIHWDDLARFLSAYSNKEKKIYFTVAPQCPFPDAWVGSALKTGLFDNVWVQFYNNPPCQYSSGDLFRRQRSS	ATGGCACCAAAGTTAGGAATTTCACTAGCATTCCTCCTTTCAGTAACCCTAGCTCTACAATTCGGAGCTAAAGCTGATGGCATTGCCATTTACTGGGGACAAAATGAGAATGAGGGTACCTTGGAGGAGACTTGTGCCACAGGCAACAATGAATATGTCATCTTGGCTTTCCTTCCAACTTTTGGCAATGGCCAGACCCCCATGATCAACCTGGCTGGACACTGCGATCCATACATGAATGGCTGCACCGGTTTGAGCTCCGACATTAAATCATGCCAAGTGAAAGGTCTCAAGGTCATTTTTTCAATCGGAGGAGGAGCAGGGAGCTACTACCTTACATCTAAAGAGGATGCTAGGCAGGTAGCAACGTATTTGTGGAATAACTTTTTGGGGGGAACC…	681
M.sieversii	MS07G22730.1	MsChi25	Chr7:39825998—39827614(+)	134	15.24	6.56	PF00704	8.3e-08	GH18	V				MLESPSNRKSFIESSIELARCYFQGIDLLWPWLNTALDMINMEKLLDEWRAAVTSEARNTGLSRLKLTMAVRDACSRQMSTSTSAVDSDAPNLKVRRFSSLKAATNNFSSEDKEREVPSYCIAYNKDKDKVMCE	ATGCTCGAAAGTCCTTCGAATAGAAAGTCTTTCATTGAGTCTTCCATCGAATTAGCAAGATGTTACTTTCAAGGTATAGACTTGCTCTGGCCTTGGCTTAACACAGCCTTGGATATGATCAATATGGAAAAGCTTTTGGACGAGTGGCGAGCTGCTGTGACTTCTGAGGCAAGAAACACTGGCCTGTCACGATTAAAATTGACAATGGCTGTTAGGGATGCTTGTTCTAGGCAAATGTCTACTAGTACATCAGCTGTTGACAGTGATGCTCCAAATCTGAAAGTACGCCGCTTTTCCAGTCTCAAAGCGGCTACAAATAACTTCTCAAGTGAAGATAAGGAGAGGGAGGTACCTAGCTACTGCATTGCATATAACAAGGATAAGGATAAGGTCATGTGT…	405
M.sieversii	MS07G15730.1	MsChi26	Chr7:31859236—31861183(-)	312	33.34	8.15	PF00182	1.5e-122	GH19	I	1-19	0.999881	19-20(ISA-EQ)	MKLQTLILLSLSLLIGISAEQCGRQAGGAVCPNGLCCSQHGWCGTTSDYCAAGCQSQCGSTPTPTPSGGGDVSSLVSSSVFDQMLKYRNDGRCPSHGFYKYDAFIAAARSFNGFGTTGDVATRKKELAAFLAQTSHETTGGWASAPDGPYAWGYCFVNERNQDVYCTPSGQYPCAAGKKYYGRGPIQLTHNYNYGQAGKAIGNDLIKNPDLVATDPVVSFKTAIWFWMTPQGNKPSSHDVITGRWSPSSADRSAGRVPGYGVITNIINGGLECGKGQDARVASRIGFYRRYCEILGVSPGDNLDCYNQRPFA	ATGAAGTTGCAAACCCTTATCCTGTTGTCCCTAAGTTTGCTGATTGGGATCTCAGCAGAGCAATGTGGGAGGCAAGCTGGTGGTGCCGTGTGCCCAAATGGGCTGTGTTGTAGCCAGCATGGGTGGTGCGGCACCACATCTGACTACTGCGCCGCCGGTTGCCAGAGCCAATGTGGCTCAACTCCAACCCCAACCCCAAGTGGCGGTGGTGACGTCAGCAGCCTCGTTAGCTCGTCTGTTTTCGACCAAATGCTTAAGTATCGAAACGATGGGAGATGCCCCAGTCATGGGTTTTACAAGTATGATGCTTTCATTGCTGCAGCTCGGTCTTTTAATGGGTTTGGCACAACTGGAGATGTTGCTACTCGCAAAAAGGAGCTTGCTGCTTTCTTGGCTCAA…	939
M.sieversii	MS04G22300.1	MsChi27	Chr4:38861201—38863169(+)	376	41.42	7.78	PF00182	2.9e-62	GH19	II				MSRSNHPCHLPSTPSPTCTPFNPQHSHLPQSRTRHPVERLPHQNEKLALNSQLPRSEANPFLLLHPSMQIYAAALLAVVALSVILGASSDGDHSSTVAKVKTVKGKKLCDKGWEYSDFFQTYQFENLFSKRNTPVAHAVGFWDYQAFITAAALFEPLGFGTTGGKLMQMKEVAAFLGHVGSKTSCGYGVATGGPSAWGLCYNREMSPMQSYCDDYYKYTYPCSPGAEYYGRGALPIYWNYNYGAAGEALKVDLLNHPEFIEQNATLAFQAAVWRWMTPIKKSQPSAHEAFVGDWKPTKNDTLAKRFPGFGATMNLLYGESVCGQGDIDAMNNIVSHYQYYLDLMGVGREEAGPHKVLTCAEQVAFNPIKPAVTASS	ATGTCCCGATCCAATCACCCTTGTCATTTGCCGTCCACTCCCTCCCCAACTTGCACTCCATTTAACCCCCAACACTCCCATCTACCCCAGTCCCGAACGCGACACCCCGTCGAACGCTTACCTCATCAAAACGAAAAGCTCGCTCTTAACTCCCAATTGCCAAGATCTGAAGCAAACCCATTTCTTCTCCTACACCCAAGCATGCAGATTTACGCTGCTGCATTGCTGGCGGTGGTGGCGCTGAGTGTAATCCTGGGTGCCAGCAGCGACGGCGATCACTCGTCCACCGTCGCCAAAGTGAAGACGGTGAAGGGGAAGAAGCTGTGCGACAAAGGGTGGGAGTACTCCGATTTCTTCCAGACTTACCAGTTTGAGAATCTCTTCTCCAAGAGGAACACG…	1131
M.sieversii	MS06G12900.1	MsChi28	Chr6:12406965—12409515(+)	328	36.1	7.7	PF00182	1.8e-61	GH19	II	1-24	0.999517	24-25(VNG-QE)	MEKKWLLLFSMAAAMLLAINVVNGQEDSAVKPLVKIVKGKKVCDKGWECKGWSVYCCNQTISDYFQAYHFEDLFSKRNSPVAHAVGFWDYHSFITAAADYQPHGFGTTGGKLQGMKEVAAFLGHVGSKTTCGYGVATGGPLAWGLCYNKEMSPSQLYCDDYYKYTYPCSPGASYHGRGALPLYWNYNYGETGQALKVDLLNHPEYIEQNATLAFQAAIWRWMTPVKKNIPSAHDVFVGKWKPTKNDTLSKRVPGFGTTINVLYGDQVCGQGDVDSMNNIVSHYLYYLDKIGVGRDEAGPHDVLSCAEQKAFQPSSSSSSSSSSSSSSS	ATGGAGAAAAAATGGCTTCTGCTTTTCTCAATGGCAGCTGCAATGCTGCTAGCGATCAACGTTGTGAACGGTCAAGAGGATTCAGCGGTGAAGCCGTTGGTGAAGATAGTGAAGGGCAAGAAGGTGTGCGACAAGGGGTGGGAGTGTAAAGGATGGTCTGTTTATTGTTGTAACCAGACCATTTCTGACTACTTCCAAGCTTACCACTTTGAGGACCTTTTCTCCAAGCGTAACTCGCCGGTGGCGCACGCCGTGGGATTCTGGGACTACCACTCTTTCATCACCGCTGCTGCCGATTACCAGCCTCATGGATTCGGTACCACAGGTGGCAAGCTCCAGGGGATGAAGGAAGTTGCTGCTTTTCTTGGGCATGTTGGCAGCAAAACTACGTGTGGCTAT…	987
M.sieversii	MS17G16950.1	MsChi29	Chr17:29070309—29072759(+)	321	35.38	7.33	PF00182	7.1e-64	GH19	II	1-24	0.99904	24-25(SDG-DY)	MKISAAALVAVVALSVFLCASSDGDYSSTVAKVKIVRGKKLCDKGWECKGWSKYCCNLTISDYFQTYQFENLFSKRNTPVAHAVGFWDYQAFITAAALFEPLGFGTTGGKLMQMKEIAAFLGHVGSKTSCGYGVATGGPYAWGLCYNREMSPMQSYCDDYYKYIYPCSPGAEYYGRGALPIYWNYNYGAAGDALKVDLLNHPEYIEQNATLAFQAAVWRWMTPIKKSQPSAHQAFVGDWKPTKNDTLSKRFPGFGTTMNILYGESVCGKGDIDAMNNIVSHYQYYLDLMGVGRDEAGPHEVLTCAEQVAFNPIQPAVTASS	ATGAAGATCTCCGCTGCTGCATTGGTGGCCGTGGTGGCGCTGAGTGTTTTCCTGTGTGCCAGCAGCGACGGCGATTACTCGTCCACCGTGGCGAAAGTGAAGATTGTGAGGGGGAAGAAGCTGTGCGACAAAGGGTGGGAGTGTAAAGGGTGGTCAAAGTACTGTTGCAATCTCACCATCTCCGATTACTTCCAGACTTACCAGTTTGAGAATCTGTTCTCCAAGAGAAACACGCCGGTGGCGCATGCCGTTGGGTTTTGGGATTACCAGGCGTTTATCACCGCCGCGGCGCTTTTCGAGCCTCTTGGGTTTGGGACCACCGGTGGGAAGCTTATGCAGATGAAGGAGATCGCCGCCTTTCTTGGACATGTCGGCAGCAAAACCTCCTGCGGTTACGGT…	966
M.sieversii	MS04G12300.1	MsChi30	Chr4:11948269—11950680(+)	320	35.42	7.44	PF00182	1.5e-60	GH19	II	1-24	0.999482	24-25(VNG-QE)	MEKKWLLLFSMAAATLLAVDVVNGQEESAVKPLVKIVKGKKVCDKGWECKGWSVYCCNQTISDYFQAYQFEDLFSKRNSPVAHAVGFWDYHSFITAAAEYQPHGFGTTGGKLQGMKEVTAFLGHVGSKTSCGYGVATGGPTAWGLCYNKEMSPSQLYCDDYYKYTYPCSPGASYHGRGALPLYWNYNYGETGEALKVDLLNHPEYIEQNATLAFQAAIWRWMTPVKKKIPSAHDVFVGKWKPTKNDTLSKRVPGFGTTMNVLYGDQVCGQGDVDSMNNIISHYLYYVDKVGVGREEAGPHDVLSCAEQKAFQPSSSSSSS	ATGGAGAAAAAATGGCTTCTGCTTTTCTCAATGGCAGCTGCAACACTGCTAGCGGTCGACGTTGTGAATGGTCAAGAGGAGTCAGCGGTGAAGCCGTTGGTGAAGATAGTGAAGGGCAAGAAGGTGTGTGACAAAGGGTGGGAGTGTAAGGGATGGTCTGTTTATTGCTGTAACCAGACAATTTCTGACTACTTCCAAGCTTACCAATTTGAGGACCTTTTTTCCAAGCGTAACTCGCCCGTGGCGCACGCCGTAGGGTTCTGGGACTACCACTCTTTCATCACAGCGGCCGCTGAGTACCAGCCTCATGGATTTGGTACCACAGGTGGCAAGCTCCAGGGGATGAAGGAAGTTACTGCTTTTCTTGGCCATGTTGGCAGTAAAACTTCATGTGGCTAT…	963
M.sieversii	MS07G15740.1	MsChi31	Chr7:31866652—31868874(-)	318	33.94	5.01	PF00182	4.5e-127	GH19	I	1-19	0.999872	19-20(ISA-EQ)	MKLQALIFLSLTLLLGISAEQCGSQAGGAVCPNGLCCSQYGWCGTTSDYCATGCQSQCGSTPNPTPTPTPSGGGGGGDISSLISSSVFDQMLKYRNDARCQSNGFYTYDAFVAAARSFNGFGTTGDDATRKRELAAFLAQTSHETTGGWESAPDGPYAWGYCFVNEINQDVYCSSNQYPCAAGKKYYGRGPIQLTHNYNYGQAGQALGQDLINNPDLVATDPVVSFRTAIWFWMTPQSNKPSSHDVITGTWSPSSADTSAGRVPGYGVITNIINGGLECGKGQDDRVASRIGFYRRYCEILGVSPGDNLDCYNQRPFA	ATGAAGTTGCAAGCTCTCATTTTTTTGTCCCTAACTTTGTTGCTAGGAATCTCAGCAGAGCAATGTGGGAGCCAAGCCGGTGGCGCCGTGTGTCCAAATGGGCTGTGTTGTAGCCAGTATGGGTGGTGCGGCACCACATCTGACTACTGCGCCACTGGTTGCCAAAGCCAATGTGGCTCAACCCCTAATCCTACTCCAACCCCAACCCCAAGTGGTGGTGGTGGTGGTGGTGATATCAGCAGCCTCATTAGCTCGTCGGTTTTCGACCAAATGCTGAAGTATCGAAATGATGCACGCTGCCAGAGTAATGGGTTTTACACATATGATGCTTTCGTTGCTGCTGCTCGGTCTTTTAATGGGTTTGGCACAACTGGAGATGATGCTACTCGCAAAAGAGAG…	957
M.sieversii	MS01G19220.1	MsChi32	Chr1:19695290—19698067(+)	317	33.85	8.02	PF00182	4.1e-129	GH19	I	1-19	0.999827	19-20(ISA-EQ)	MKLQTLIILSLSLLLGISAEQCGSQAGGAVCPNGLCCSQFGWCGTTSDYCAAGCQSQCSSTPKPTPTPTPSGGGGDVSSLVSSSVFDQMLKYRNDGRCPSNGFYKYDAFIAAARSFNGFGTTGDVATRKKELAAFLAQTSHETTGGWASAPDGPYAWGYCFVNEKNQDVYCTPSSQYPCAAGKKYYGRGPIQLTHNYNYGQAGQAIGKDLINNPDLVATDPVVSFRTAIWFWMTPQGNKPSSHDVITGRWSPSSADKSAGRVPGYGVITNIINGGLECGKGQDARVASRIGFYRRYCEILQVSPGDNLDCYNQRPFA	ATGAAGTTGCAAACCCTTATCATTTTGTCCCTAAGTTTGCTGCTAGGGATCTCAGCAGAGCAATGTGGGAGTCAAGCTGGTGGTGCCGTGTGCCCAAATGGGCTGTGTTGTAGCCAGTTTGGGTGGTGTGGCACCACATCCGACTACTGCGCAGCTGGTTGCCAGAGCCAGTGTAGCTCAACCCCTAAACCTACTCCAACCCCAACCCCAAGTGGCGGTGGTGGTGACGTCAGCAGCCTCGTTAGCTCATCTGTTTTCGACCAAATGCTTAAGTATCGAAACGATGGGAGATGCCCTAGTAATGGTTTTTACAAGTATGATGCTTTCATTGCTGCTGCTCGGTCCTTTAATGGGTTTGGCACAACTGGGGATGTTGCTACTCGCAAAAAGGAGCTGGCT…	954
M.sieversii	MS17G16980.1	MsChi33	Chr17:29111522—29118000(+)	301	33.22	8.26	PF00182	3.6e-10	GH19	II				MGKMKTIFGRDVIKFVLLHPTVKISAAALVEVVALSVVFCASSDGDYSSTVVKVKIVRGKKLCDKEWECKGWSKYCCNLTISDFFQTYQFENLFSKRNTSVAHAVGFWDYQAFITAATLFEPLGFGTTGGKLMQMKEIAAFLGHVGSKTSYNVTNLTLVLSSRNYNYGAAGDALKVDLLNHPEYIEQNATLAFQAAVWRWMTPIKKSQPSAHQAFVGDWKPTKNDTLSKRFPGFGTTMNILYGESVCGKGDIDAMNNIVSHYQYYLDLMGVGRDEAGPHEVLTCAEQVAFNPIQPAVTASS	ATGGGGAAAATGAAGACCATCTTCGGAAGAGATGTAATCAAATTTGTTCTTCTGCATCCAACCGTGAAGATCTCCGCTGCTGCATTGGTGGAAGTGGTGGCGCTGAGTGTTGTCTTTTGTGCCAGCAGCGATGGCGATTACTCGTCCACGGTCGTGAAAGTGAAGATTGTGAGGGGGAAGAAGCTGTGCGACAAAGAGTGGGAGTGTAAAGGGTGGTCAAAGTACTGTTGCAATCTCACCATCTCCGATTTCTTCCAGACTTACCAGTTTGAGAATCTGTTCTCCAAGAGAAACACGTCGGTCGCGCATGCCGTTGGGTTTTGGGATTACCAGGCGTTTATCACCGCCGCAACGCTTTTCGAGCCTCTTGGGTTTGGGACCACCGGTGGGAAGCTTATG…	906
M.sieversii	MS17G00010.1	MsChi34	Chr17:95786—97021(+)	287	31.56	8.04	PF00182	5.7e-105	GH19	II	1-38	0.540051	38-39(AEA-AR)	MALPSFNLSTSFFLVSFAFFSIAINLFSTSNAPSRAEAARSDCLPISSLISKKLFHTLFLHKDDMACPAKDFYTYHSFIKASKSFPGFGTTGSLTTRKSEIAAFLAQISHETTGGWATAPDGPYAWGLCFKEEISPPSDYCDSNNKEWPCYPGKSYKGRGPIQLSWNYNYGPAGKALGFDGLKNPEVVANNSMIALKTALWFWMTEQKPKPSSHDVMVGLYAPTEADVAANRTVGYGLVTNIINGRLECGIPNDARVNDRIGYFRRYAGLLNVDTGPNLDCENQKSF	ATGGCACTACCCTCGTTCAACTTGTCCACTTCCTTCTTCCTTGTCTCATTCGCCTTCTTTAGCATTGCCATCAATCTTTTCTCTACTAGTAATGCACCATCCAGAGCTGAGGCTGCTCGCAGCGATTGTCTTCCAATTTCGTCTTTAATCAGCAAAAAGCTTTTCCACACCTTGTTTCTACACAAGGACGACATGGCATGCCCTGCCAAAGACTTCTATACCTACCACTCTTTCATCAAAGCCTCCAAATCCTTCCCCGGATTTGGCACCACTGGAAGTTTAACCACACGCAAGAGTGAGATCGCCGCCTTTCTAGCGCAGATTTCTCACGAGACTACAGGTGGGTGGGCGACTGCCCCTGATGGACCATATGCATGGGGTCTGTGCTTCAAAGAGGAA…	864
M.sieversii	MS17G15600.1	MsChi35	Chr17:26784352—26785502(-)	234	25.45	4.6	PF00182	5.5e-08	GH19	IV	1-31	0.922038	31-32(VTA-QT)	MAIYPRNNYLLSLIAVAFVAAGALLPTSVTAQTSVGDIVTQAFFDGIINQAAADCAGKNFYTRQSFLDAVNSYSDFGSTGSADDSKREIAAFFAHVTHETGHFCYIEEINRDTYCDTSRTDYPCNPNKQYYGRGPLQLTWNYNYGAAGNSIGFDGLNSPESVASDPVLAFKTALWFWITNVRPVISQGFGATIRAINGAVECDGKQPALVQARVNYYTDYCSQFGVDPGTNLSC	ATGGCTATCTATCCTAGAAACAATTACCTCCTAAGCCTCATTGCAGTGGCATTTGTAGCAGCAGGAGCCCTGTTGCCCACAAGTGTAACAGCGCAAACTTCTGTGGGTGATATTGTCACTCAGGCATTCTTCGATGGGATCATCAACCAGGCTGCTGCAGATTGTGCTGGCAAGAACTTCTACACACGGCAATCTTTTCTTGATGCTGTGAACTCGTATTCCGACTTTGGCAGCACCGGTTCGGCGGATGACTCCAAACGTGAAATTGCAGCTTTCTTTGCTCATGTCACCCATGAGACTGGCCACTTCTGCTACATAGAAGAGATAAATCGTGACACATACTGCGATACAAGTCGAACAGATTATCCATGCAACCCTAACAAACAGTACTACGGACGT…	705
M.sieversii	MS17G17010.1	MsChi36	Chr17:29166542—29166847(+)	101	10.97	5.53	PF00182	5.1e-15	GH19	II				MTPIKKSQPSAHQAFVGDWKPTKNDTLSKRFPGFGTTMNILYGESVCGKGDIDAMNNIVSHYQYYLDLMGVGQDEAGPHEVLTCAEQVAFNPIQPAVTASS	ATGACCCCTATCAAGAAGTCACAACCCTCGGCCCACCAAGCATTTGTTGGAGACTGGAAGCCTACCAAGAACGATACCTTGAGTAAGCGGTTTCCTGGATTTGGCACTACAATGAATATTCTTTATGGGGAATCAGTTTGTGGCAAGGGTGACATTGATGCCATGAACAACATCGTTTCACATTACCAGTACTACCTGGACCTTATGGGTGTCGGTCAAGACGAGGCAGGGCCTCATGAAGTGTTAACTTGTGCCGAGCAGGTTGCATTTAACCCAATCCAGCCTGCTGTTACTGCATCTTCTTGA	306
M.domestica	MD15G1157100	MdChi1	Chr15:11665551—11666690(+)	379	41.87	8.67	PF00704	2.4e-82	GH18	V	1-25	0.992029	25-26(CTA-EV)	MAIHNFLHILLLLCSLMIINTGCTAEVPPAVKAAYYPSFSPDFPPSAINTSFFTHIFYAFLVPNNVTFKFDLPNSTALLLSNFITTLRHKTPPVKTLLSIGGAADGVVLPFVFARLASKASSRSQFIQSAIEVARKFGFDGLDLDWEFPQSPKEMKDLSHLLKEWHHELKKESKSTARPPLLLTAAVYFSADFLLDAVPRSYPASSLKKYLDWINPMCYDYNGAWSNTTGPNAALLNPNSNVNSIYGLKSWIKAGIPPVKLVMGLALYGRSWELQNPKNHSFGATAIGPGPGAGMLFYHQVETLLNQSGATVVYDVDTISVYSYNGSTWVSYDDAFTTAAKIVFAQALGLRGYFFWALSFDSDWKISAQGKLTHFSMII	ATGGCAATCCACAACTTTTTGCATATTCTCTTGCTGTTATGTTCCTTGATGATCATAAACACCGGCTGCACGGCCGAGGTTCCACCGGCGGTGAAAGCGGCATATTATCCTTCGTTTTCGCCGGATTTCCCACCTTCAGCCATAAACACATCATTCTTCACCCACATTTTCTATGCTTTTCTTGTGCCAAATAATGTCACTTTCAAATTTGACTTGCCAAATTCTACGGCCTTGCTCCTTTCCAATTTCATCACCACTCTCCGCCACAAAACTCCGCCGGTGAAGACCCTGTTGTCCATCGGCGGCGCAGCAGACGGCGTGGTACTGCCATTCGTCTTTGCTCGCTTGGCCTCAAAAGCTTCGTCACGTTCACAATTCATACAATCTGCCATAGAGGTT…	1140
M.domestica	MD15G1157000	MdChi2	Chr15:11661076—11664251(+)	758	85.97	6.61	PF00704	8.6e-66	GH18	V	1-25	0.954097	25-26(SSA-QT)	MVSKNISHPILFIFLVSCNFSCSSAQTWIRAGYWYTGSDFPLQEVNSALFTHLICSFANVNFSTYQLSIPSAHEQYFSSFTDIVKRKNPSITTLLSIWDGEAATTQLILGQRANFSVLSKMLEIPSNRKSFIESSIEVAKRYGFQGIDLLWAWLNTTSDVINMEKLLDEWRVAVISEARNSGLPRLTLTMAVRYIPTFESLIYPVESMKRNLDWAHVVAYDYHLPLKENVIGAHAALYDPSSYVNTDYGIKQWLNYSFPASKLVLGLPYHGYAWTVANPKDNNGIGAPASGFAVTKDGSMSYKLIKWYIRSYRGLIAYNDTYVLNYCMVGSTWINFDDAEAIRAKIAYVKAKKLLGTNMFQVSNDDENWALSRAAQEEGNDHEKKPRLLLVIVLSVTSV…	ATGGTATCGAAAAATATCTCCCACCCGATCCTCTTCATCTTCCTTGTTTCTTGTAATTTTTCGTGTTCTTCCGCACAAACTTGGATTCGAGCTGGTTACTGGTACACCGGCAGCGACTTTCCTTTACAGGAGGTAAACTCTGCCTTGTTCACACATCTTATTTGTTCTTTTGCCAATGTGAATTTCTCCACCTACCAGCTCTCCATCCCTTCTGCTCATGAACAATACTTCTCGAGCTTCACCGATATTGTCAAGCGCAAAAACCCATCAATCACAACGCTCCTATCCATATGGGATGGAGAAGCAGCAACAACTCAGCTAATTTTGGGTCAGAGAGCAAACTTTTCAGTCTTGTCTAAAATGCTCGAAATCCCTTCGAATAGAAAGTCTTTCATTGAG…	2277
M.domestica	MD15G1156900	MdChi3	Chr15:11651488—11654801(+)	769	86.49	7.05	PF00704	5.2e-82	GH18	V	1-27	0.941359	27-28(SEA-QS)	MVSKFLVLPFFFFFHIFFAFRIQPSEAQSWIKVAYWYSGSKFPISDINSPLFTHLIYAYKDVNSSSYELSSSSSDSSEQYYSTFTPTVKRKNPSVTTLVSIGGGNADYGVISTMLSSSSHRNSFIDSSIIFARRYGFLGLDFCWVSANTSSDMTNMGKLFEEWRAAIASEAAKNSQTPLILTAAVHYKPDVESFAFPVESIRDNLNWVHVLAYDYYGPRWTNVTGAHAALYNPSSIWSTDYGIKSWIGRGLSASKLVLGLPFYGYAWTLSNPRDSAIGAPAKGPANMTEDGSMSYKHIKRYIDRHGADIVYNTTYVAKYCVIGSVWICFDDAEVVKIKVSYAKEQNLLGYFIWQVSQDDNWVLSLAAAAQEGGSSGRNKRRLLLIVLTTVASVILVLGS…	ATGGTATCCAAATTTTTAGTTCTACCATTCTTCTTCTTTTTCCATATTTTTTTTGCTTTTAGAATCCAACCTTCGGAGGCACAATCTTGGATCAAAGTTGCATACTGGTATTCCGGCAGCAAATTCCCTATTTCCGACATCAACTCTCCGCTCTTCACTCACCTTATTTACGCTTACAAAGATGTTAACTCATCATCCTATGAGCTCTCTTCCTCCTCCTCCGACTCCTCGGAGCAGTATTACTCCACCTTCACGCCAACCGTCAAGCGAAAGAACCCATCAGTCACTACTCTCGTCTCCATTGGCGGTGGAAACGCAGACTACGGTGTCATTTCAACCATGCTCAGTAGCTCTTCTCACAGAAATTCTTTCATTGATTCTTCGATAATTTTCGCAAGG…	2310
M.domestica	MD15G1156800	MdChi4	Chr15:11629635—11630562(+)	285	31.6	8.1	PF00704	2.7e-48	GH18	V	1-25	0.995771	25-26(CTA-EA)	MASHNFLHILLLLCSLMVINTGCTAEAPPTVEAAYYPSFSPDFPPSAINTSFFTHIFYAFLVPNNVTFKFDLSNSTALLLSNFTTTLRHKTPPVKTLLSIGGAADGVVARKFGFDGLDLDWEFLQSPKEMKDLSHLLKEWHHELKESKSTARPPLLLTAAVYFSADFFLDAVPRSYPASSLKKYLDWINPMCYDYKGAWSNTTGPNAALWNPFSNVNSIYGLKSWIKAGIHPAKLVMGLALYGRSWELQNPKNHGFGATDIGPGPGAGMLFYHQVELLLNQKGQL	ATGGCAAGCCACAACTTTTTGCATATTCTCTTGCTCTTATGTTCCTTGATGGTCATAAACACCGGCTGCACGGCCGAGGCTCCACCGACGGTGGAAGCGGCGTATTATCCTTCGTTTTCGCCGGATTTCCCACCTTCAGCCATAAACACATCATTCTTCACCCACATTTTCTATGCTTTTCTTGTGCCAAATAATGTCACTTTCAAATTTGACTTGTCAAATTCTACGGCTTTGCTCCTCTCCAATTTCACCACCACTCTCCGCCACAAAACTCCGCCGGTGAAGACCCTTTTGTCCATCGGCGGCGCAGCAGACGGCGTGGTTGCACGTAAGTTTGGGTTTGATGGGCTGGACCTTGATTGGGAGTTCCTTCAAAGCCCAAAAGAAATGAAGGATTTG…	858
M.domestica	MD15G1156700	MdChi5	Chr15:11625763—11628805(+)	451	51	7.51	PF00704	1.9e-21	GH18	V				MVVRNLDWAHVAAYDYHLPLKENVTGAHAALYDPSSYVNTDYGIKQWLNYSFPASKLVLGLPYHSYAWTIANPKGNSGIGAPASGFAVTKDGSMSYKLIKWYTRSYGGLIAYNDTYVVNYCTEEGNDHEKKPRLLLVIVLSVTSVVILIAFVVCFWQRELLKTRGMIVLGRSRSTSTSAVDSDAPNLKVYRFSSLKVATNNFSSENKLGEGGWIWSRLQDPTRRYFMDWGKRVHIIEGVTQGLLYLQEYSNFTIIHRDLKASNILLDDEMNAKISDFGMAKLFRKDELEGNTRRIVGTYGYVPPEYVRKGIYSMKYDVYSFGVLLLQMISGRKSTHYYGPNESMHLLEYAYVSWKEDKGLDFIDPSLDDSSSSCKLLRCLQVALLCVQENADDRPTMLE…	ATGGTGGTTAGGAATTTGGATTGGGCGCATGTTGCGGCATATGACTACCATCTTCCCTTAAAGGAGAATGTTACTGGTGCTCATGCTGCTTTATATGATCCTTCGAGCTATGTTAACACCGACTATGGGATAAAGCAATGGTTAAACTACTCATTTCCGGCCAGCAAACTGGTTTTGGGTTTGCCTTACCACAGCTATGCGTGGACAATTGCAAACCCCAAAGGCAATAGTGGAATCGGGGCACCTGCATCTGGCTTTGCTGTGACAAAAGATGGATCAATGAGCTATAAGCTCATCAAGTGGTACACTCGAAGCTACGGAGGGCTCATAGCGTATAATGATACTTATGTCGTGAATTACTGCACGGAGGAAGGAAATGATCACGAAAAGAAACCCCGG…	1356
M.domestica	MD15G1156600	MdChi6	Chr15:11625197—11625658(+)	153	17.02	8.7	PF00704	6.1e-21	GH18	V	1-25	0.925674	25-26(SSA-QT)	MASKNISHAIFFIFLVSCNFLCSSAQTWIRAGYWYTGSDFPLPEVNSALFTHLIYAFANVNSSTYQLSIPSAHEQNFSSFTDIVKRKNPSITTLLSIWNGEAATTQLILGQRANFSVLSKMLENPSNRKSFIESSIDVARRYGFQGIDNSGLG	ATGGCATCCAAAAATATCTCCCACGCGATCTTCTTCATCTTCCTTGTTTCTTGTAATTTTTTGTGTTCTTCCGCACAAACTTGGATTCGAGCTGGTTACTGGTACACTGGCAGCGACTTTCCTTTACCGGAGGTAAACTCTGCCTTGTTCACACATCTTATTTATGCTTTTGCCAATGTGAATTCCTCCACCTACCAGCTCTCTATCCCTTCTGCTCATGAACAAAACTTCTCAAGCTTCACCGATATTGTCAAGCGCAAAAACCCATCAATCACAACGCTCCTATCCATATGGAACGGAGAAGCAGCAACAACTCAGCTAATTTTGGGTCAGAGAGCTAACTTTTCAGTCTTGTCTAAAATGCTCGAAAATCCTTCAAATAGAAAGTCTTTCATTGAG…	462
M.domestica	MD15G1156500	MdChi7	Chr15:11617254—11617643(+)	129	14.25	6.23	PF00704	6.3e-22	GH18	V				MDQGRDTPAKLVMGLALYGRSWELQNLKTHSFGAIAIGPGPGAGMLFYHQVETLLNQSGATVVYDMDTVFVYLYNGSTWVSYDDAFTTAAKIGFAQALGLRGYFFWALSFDSDWKISAQGKLTHFSMII	ATGGATCAAGGCCGGGATACCCCGGCAAAATTGGTTATGGGCCTGGCCCTCTACGGCCGGTCGTGGGAGCTCCAAAATCTGAAAACTCACAGCTTTGGAGCCATTGCTATTGGGCCAGGGCCAGGAGCAGGGATGTTGTTTTACCACCAAGTCGAGACGCTACTAAACCAATCGGGCGCAACTGTAGTGTATGACATGGACACTGTATTCGTGTATTTGTACAACGGGTCCACGTGGGTTTCGTATGATGATGCCTTCACCACGGCCGCTAAGATAGGGTTTGCTCAGGCCCTTGGGCTTCGTGGATACTTCTTTTGGGCCCTCAGTTTTGATAGCGACTGGAAGATTTCGGCCCAAGGTAAACTAACCCACTTTTCCATGATAATTTGA	390
M.domestica	MD15G1156400	MdChi8	Chr15:11616506—11616931(+)	141	15.45	9.66	PF00704	7.5e-16	GH18	V	1-25	0.990331	25-26(CTA-EV)	MTIHNFLHILLLLCSLMIINTGCTAEVPPAVKAAYYPSFSPDFPPSAINTSFFTHIFYAFLVPNNVTFKFDLPNSTALLLSNFTTTLRHKTPPVKTLFSIGGAADGVVLPFVFARLASKASSRSQFIQSAIEVARKFGLMD	ATGACAATCCACAACTTTTTGCATATTCTCTTGCTCTTATGTTCCTTGATGATCATAAACACCGGCTGCACGGCCGAGGTTCCACCGGCGGTGAAAGCGGCATATTATCCTTCGTTTTCGCCGGATTTCCCACCTTCAGCCATAAACACATCATTCTTCACCCACATTTTCTATGCTTTTCTTGTGCCAAATAATGTCACTTTCAAATTTGACTTGCCAAATTCTACGGCTTTGCTCCTCTCCAATTTCACCACCACTCTCCGCCACAAAACTCCGCCGGTGAAGACCCTTTTTTCCATCGGTGGCGCAGCAGACGGCGTGGTGCTGCCATTCGTGTTTGCTCGCTTGGCCTCAAAAGCTTCTTCACGTTCACAATTCATACAATCTGCCATAGAGGTT…	426
M.domestica	MD15G1156300	MdChi9	Chr15:11612837—11615954(+)	692	78.86	8.28	PF00704	3.5e-66	GH18	V	1-25	0.966629	25-26(SSA-QT)	MVSKNISHPILFIFLVACNFSCSSAQTWIRAGYWYTGSDFPLPEVNSALFTHLICAFANVNFSTYQLSTPSAHEQNFSSFTDIVKRKNPSITTLLSIWNGKAATTQLILGQRANFSVLSKMLENPSNRKSFIESSINVARRYGFQGIDLLWPWLNTASYMINMEKLLDEWRAAVTSEARNSDLPRLTLTMAVRYIPTFESLIYPVESMKRNLDWAHVVAYDYHLHLKENVTGAYAALYDHSSYVNTDYGIKQWLNYSFPASKLVLGLPYHSYAWTIANPKDNNGIGAPASGFAVTKDGSMSYKLIKWCTRSYGGLIAYNDTYVVNYCTVGSTWINFDDVEAIRSKIAYVKAKKLLGTNVFQVGNDDEIWALSRAGRQYLSHKQCLLSMKIRQRDFLRCV…	ATGGTATCGAAAAATATCTCCCACCCGATCCTCTTCATCTTCCTTGTTGCTTGTAATTTTTCATGTTCTTCTGCACAAACTTGGATTCGAGCTGGTTACTGGTACACCGGCAGCGACTTTCCTTTACCGGAGGTAAACTCTGCCTTGTTCACACATCTTATTTGTGCTTTTGCCAATGTGAATTTCTCCACCTACCAGCTCTCCACCCCTTCTGCTCATGAACAAAACTTCTCGAGCTTCACCGATATTGTCAAGCGCAAAAACCCATCAATCACAACGCTCCTATCCATATGGAACGGAAAAGCAGCAACAACTCAGCTAATTTTGGGTCAGAGAGCTAACTTTTCAGTCTTGTCTAAAATGCTCGAAAACCCTTCGAATAGAAAGTCTTTCATTGAG…	2079
M.domestica	MD15G1156200	MdChi10	Chr15:11600506—11604057(+)	768	86.06	6.23	PF00704	1.5e-76	GH18	V	1-27	0.943311	27-28(SEA-QS)	MVSKFLVLPFFFFFQILFAFRFQPSEAQSWIKVAYWYSGSEFPISDINSPLFTHLIYAYTDVNSSSYELSSSSSDSSEQYYSTFTPTVKRKNPSVTTLVSIGGGNADYGVISTMLSSSSHRKSFVDSSIIFARRYGFLGLEFCWASANTSSDMTNMGKLFEEWRAAIASEAAKTSQTPLILTAAVLYRPDFESFAYPVESIRDNLNWVHVVSYAYYEPQRTNFTGAHAALYDPSSDLSTDYGTKSWIGRGLSASKLVLGLPSYGYAWTLSNPRDSAIGAPAKGPAITKVGSMSYKDIKGYIDRYGADIVYNATYVAKYCVIGSAWIGFDDAEVVKIKVSYAKEQKLLGYFIWQVSLDDNWVLSLAAAAQEGGGSGQNKRRFLVIVLTTIASVILLLGSA…	ATGGTATCCAAATTTTTAGTTCTACCATTCTTCTTCTTTTTCCAAATTTTGTTTGCTTTTAGATTCCAACCTTCGGAAGCACAATCTTGGATCAAAGTTGCATACTGGTATTCCGGCAGCGAATTCCCTATTTCCGACATCAACTCTCCGCTCTTCACTCACCTTATTTACGCTTACACAGATGTTAACTCATCATCCTATGAGCTCTCTTCCTCCTCCTCCGACTCCTCGGAGCAGTATTACTCCACCTTCACGCCAACCGTCAAGCGAAAGAACCCATCAGTCACTACTCTCGTCTCCATTGGCGGTGGAAACGCAGACTACGGTGTCATTTCAACCATGCTCAGTAGCTCTTCTCACAGAAAGTCTTTCGTTGATTCTTCAATAATTTTCGCAAGG…	2307
M.domestica	MD15G1156100	MdChi11	Chr15:11598211—11599995(-)	376	40.39	4.34	PF00704	6.3e-91	GH18	V	1-25	0.992962	25-26(VSA-GQ)	MSSKTTTLPLLLSALLFLIQLNVSAGQAAVKGAYWYWDSGLPASSIDSTLFTHLFCAFADLNVDTYQVTVSSSNQAQFSSFTQTVQQNNPSVKTLLSIGGGGGAALADTFAAMASQPDRRKSFIDSSISLARSYNFHGLDVDWEYPSTTTHMTNFGTLLTELRAAVANESQTSGNTALLLTAAVHRSADYYTINYPFESISNSLDWINVMAYDFYGSAWESSRANTGPPAALYNATASQINGNAGITSWIGAGVAANKIVLGLPFYGYAWRLVNADDHGLFAPADGPANAGTDGSMVYHQIRDFISQNAAETVYNATVVTNYCYSGTTWIGYDDTESISAKVSYAKEEALLGYFAWQVSGDDSNWALSQTASTTWG	ATGTCTTCCAAAACTACAACCCTTCCATTACTCCTTTCCGCCCTCCTTTTCCTTATCCAACTCAATGTCTCCGCCGGCCAAGCCGCGGTCAAGGGCGCCTACTGGTATTGGGACAGTGGACTTCCAGCCTCCAGCATAGATTCCACCCTCTTCACTCATCTTTTCTGTGCATTTGCTGACCTCAACGTCGACACGTACCAAGTCACAGTTTCTTCCTCTAACCAAGCACAATTCTCAAGCTTCACCCAAACAGTCCAACAAAACAACCCTTCTGTCAAAACCCTCTTGTCCATTGGAGGTGGTGGCGGTGCTGCCCTTGCAGACACATTCGCTGCAATGGCGAGCCAACCCGACCGGCGTAAGTCATTCATCGATTCCTCCATCAGTCTAGCTAGGTCA…	1131
M.domestica	MD15G1037300	MdChi12	Chr15:2592053—2593919(+)	378	41.82	9.26	PF00704	1.1e-81	GH18	V	1-24	0.976514	24-25(SSG-SN)	MATPKLMPFFILVVFHTMLSSSSGSNSDLFYPSAKGIRAAYFPSFNSFSPSSIDTQYFTHIYYAFLVPEPSTYKLNVTEFDQARIPEFIRALRTKKPAVTTLLSIGGGGSNSTTFALMASTQATREAFIRSTIQVARKYGFQGLDLDWEFPEDAVEMSNLGLLFEQWRKALDNEARVTGKPRLLLTAAVYYAWKFTVYGGPRSYPAAAITKYLDWASPMCFDYHGSWDDFTGMNAALYDSKSNISTHYGIGSWIEAGVPPKKLVMGLPLYGKTWTLKDPKVNGIGAPASGVGPGDGILVYRQIVDFNSRTNATVVFDVESASYYSLSGSTWVGYDGVRSANVKVRFAKSLGLGGYFFWALGQDNGWDLSKQASNAWKY	ATGGCCACCCCAAAGTTGATGCCTTTTTTCATCCTTGTTGTCTTCCACACAATGCTTTCTTCGAGCTCGGGTTCGAATTCGGATCTTTTTTATCCATCTGCAAAAGGTATCAGAGCAGCCTATTTCCCATCATTTAACTCGTTCTCGCCATCCTCTATAGACACCCAATACTTCACCCACATCTACTATGCTTTCCTCGTACCCGAACCCTCCACTTACAAACTCAACGTCACCGAATTCGACCAAGCCAGAATACCCGAATTCATCCGAGCGCTACGGACCAAAAAGCCGGCCGTCACAACCCTCCTGTCTATAGGAGGCGGCGGTAGCAATTCAACCACGTTTGCACTCATGGCTTCCACCCAGGCAACCCGAGAAGCTTTCATCCGCTCCACAATT…	1137
M.domestica	MD14G1173400	MdChi13	Chr14:26730043—26730783(+)	246	27.16	9.4	PF00704	8e-55	GH18	V				MASTQATREVFINSTIQVARKYGFYGVDLVWVFPKDAAEMSNLALLYKEWRKALNNEPRVTGKPRLLLTSAVYYASKFTFYDGPRSYPAGAISKYLDWASPMCYDYHGSWENFTGMNAALDDSNSNISTRYGIGSWIEAGVPPKKLVVGLPLYGRTWTLKDSKVNGIGAPALGVGSWDGVLVYHQIVHFNKRTNATVVFDTESASYYSYSGSSWIGYDGVRSVNVKVRCEVVGLGRILLLGSGPGQ	ATGGCTTCCACGCAGGCGACCAGAGAAGTTTTCATCAACTCCACAATTCAGGTGGCTCGGAAATACGGGTTCTACGGCGTTGACTTGGTCTGGGTATTTCCTAAGGATGCTGCGGAAATGTCAAATCTTGCCTTGTTATACAAGGAATGGAGAAAGGCTCTAAATAATGAGCCTAGAGTTACCGGGAAGCCCCGTTTACTTTTAACCTCCGCGGTATATTATGCATCGAAATTTACTTTTTACGACGGTCCGAGATCGTATCCGGCCGGGGCAATAAGTAAATATTTGGATTGGGCCAGCCCAATGTGCTATGATTATCATGGGTCATGGGAAAATTTCACCGGGATGAATGCTGCGTTGGATGATTCCAACAGTAATATTAGTACTCGTTACGGAATC…	741
M.domestica	MD11G1119200	MdChi14	Chr11:10872402—10873341(+)	305	34.43	7.08	PF00704	3.1e-15	GH18	V	1-24	0.982687	24-25(IKA-AP)	MTSFKLLPFLFLQMFFTAASMIKAAPANPKLFREYIGAENKGVTFTEVPVDSNVEFHFILSFAIDYTTQSHNPSPTNGDFNVFWDTENLTAAHVSAIKALHPNAKVALSLGGDTVGNKNVSFNPKSINSWVRNAVYSLTQIIRKYHLDGIDIDYEHFQTDPNTFAECIGRLLFSLKQNNIVSFTSIAPYDDDSVQPNYLALWGKYGHLIDYVNFQFYAYDKGTTITQFLKYFEMQSSNYKGGKILVSFGTDNSGGLSPEHGFFAACTRLKREGKLHGIFVWSADDSRKDHFRYEKQSQAFLSSVI	ATGACTTCGTTTAAGCTCCTACCGTTCCTTTTTCTTCAAATGTTTTTCACAGCAGCGTCAATGATCAAAGCAGCCCCAGCAAACCCAAAGCTCTTTAGAGAATACATAGGAGCTGAGAACAAAGGTGTCACTTTCACAGAAGTACCCGTTGATTCCAATGTTGAGTTTCACTTCATCCTCTCCTTTGCTATTGATTATACAACACAATCTCATAATCCTTCTCCCACCAACGGAGACTTTAATGTCTTCTGGGACACAGAGAACCTCACCGCTGCCCATGTTTCCGCCATTAAGGCCCTTCATCCAAATGCTAAAGTAGCTCTGAGTCTTGGAGGTGATACCGTTGGCAACAAAAATGTGTCCTTCAATCCTAAATCAATCAATTCTTGGGTTAGAAAT…	918
M.domestica	MD11G1118100	MdChi15	Chr11:10744968—10745888(-)	306	33.79	4.45	PF00704	1.5e-17	GH18	V	1-28	0.972618	28-29(IQA-GP)	MLAMAVLKLKLVITLFFLQALLTSHIQAGPGNSDLFREYIGAEFDNVKFSDVPINPNVEFHFILSFAIDYDPSGSSPTNGKFNVFWDSDNLSPSQVSSIKNQHSNVKVALSLGGDSVNSGSAYFNPSSIDSWVSNAVSSLTSIIQQYNLDGIDIDYEHFQADPDTFSECIGRLITTLKNNGVISFASIAPFDDDEVQSHYLALWKSYGHLIDYVNFQFYAYDQSTTVSQFINYFNTQSSNYNGGQVLASFISDGSGGLSPENGFFKACQRLRSEGKLGGIFVWSADDSKKLGFRYEKQSEALLANN	ATGTTAGCAATGGCAGTTCTAAAGCTTAAGCTTGTTATCACCCTTTTCTTTCTTCAAGCCCTCCTCACATCCCATATCCAAGCCGGCCCGGGAAACTCTGATCTCTTTCGCGAATACATAGGAGCCGAATTCGACAACGTCAAGTTTTCGGATGTCCCCATAAACCCTAATGTAGAATTCCACTTCATTCTCTCCTTTGCCATAGACTACGACCCCTCAGGCTCCTCTCCCACCAACGGAAAATTCAATGTCTTTTGGGACTCTGACAACCTCAGCCCTTCCCAAGTTTCCTCCATCAAAAACCAACATTCTAATGTCAAAGTTGCCTTGAGCTTAGGAGGAGATAGTGTCAATAGTGGCTCTGCCTACTTCAACCCTTCCTCGATTGATTCGTGGGTT…	921
M.domestica	MD08G1059100	MdChi16	Chr08:4714277—4715778(-)	378	41.97	9.23	PF00704	4.1e-81	GH18	V	1-22	0.98965	22-23(SYG-SG)	MGTPKLMPFFILVIFHTMLSYGSGSNSDHIYPSGKGIRAAYFPSSNSFSPSSIDTQYFTHIYYAFLQPESTTYKLNVTEFDQARIPEFIKALRSKNPPVTTLLSMGGGGNNATVFALMVSTQATREVFINSTIQVARKYGFQGVDLDWEFPKDALEMSNLALLYKEWRKALDNEARVCGKPRLLLTSAVYYASKFTFYGGPRSYPAGAISKYLDWASPMCFDYHGSWENFTGMNAALDDSKSNISTHYGIGSWIEAGVPSKKLVMGLPLYGRTWTLKDSKVNGIGAPALGMGPGDGVLVYHQILHFNNRTNATVVYDTESASYYSYSGSSWVGYDGVRSANMKVRFAKSLGLGGYFFWALGQDNEWAISKQASNAWKY	ATGGGTACCCCAAAGTTGATGCCTTTTTTCATCCTTGTAATCTTCCACACAATGCTTTCTTACGGCTCGGGTTCGAATTCGGATCATATTTATCCATCTGGGAAAGGAATCAGAGCAGCCTATTTTCCATCATCTAATTCGTTCTCACCATCCTCTATAGACACCCAATACTTCACCCACATCTACTATGCTTTCCTCCAACCCGAATCCACCACTTACAAACTCAACGTCACCGAATTCGACCAAGCGAGAATACCCGAATTCATCAAAGCGCTCCGGAGCAAAAACCCGCCTGTCACAACACTCCTGTCCATGGGAGGCGGCGGTAACAATGCAACCGTGTTTGCACTCATGGTTTCCACCCAGGCGACCCGGGAAGTTTTCATCAACTCAACAATT…	1137
M.domestica	MD07G1282900	MdChi17	Chr07:34603494—34604436(-)	300	31.77	6.65	PF00704	1.5e-28	GH18	III	1-43	0.779317	43-44(SES-AG)	MYPPKHFEQQPKNTRTKMATKTQTLALTLSLLVLISSCKSSESAGIATYWGQNTNEGTLADACNTGNYQFVNIAFLTTFGNNQPPVLNLAGHCDPGSTCKGLSSDIRACQSKNIKVLLSIGGAAGSYSLTSADDARQSASRPLGDAVLDGVDFDIEAGGGQFYDELARSLNGHKGQAKTVYLAAAPQCPFPDTHLDGAIQTGLFDYVWVQFYNNAECHYANGNADALLSKWNQWASVPASQVLLGLPAAPAAAPSGGFVPADALKSQVLPAIKNSPKYGGVMLWSKQFDNGYSASIKDSI	ATGTACCCTCCCAAGCACTTTGAGCAACAACCAAAAAACACACGTACAAAAATGGCAACCAAAACACAAACCCTAGCCCTAACGCTGTCCCTCTTGGTCCTCATTTCTTCATGCAAGTCCTCTGAATCTGCCGGAATCGCCACGTATTGGGGCCAAAACACCAACGAAGGAACCCTAGCAGATGCTTGCAACACAGGCAACTACCAGTTTGTTAACATAGCTTTCCTCACGACTTTCGGCAACAACCAACCCCCTGTCCTGAACCTCGCCGGCCACTGCGACCCCGGCAGTACTTGCAAGGGGCTGAGCTCCGACATCAGAGCCTGCCAATCCAAAAACATAAAAGTCCTCCTCTCGATTGGAGGGGCTGCCGGAAGTTACTCTCTCACTTCAGCTGAT…	903
M.domestica	MD07G1282800	MdChi18	Chr07:34583669—34584571(-)	300	32.12	9.46	PF00704	9.9e-27	GH18	III	1-26	0.990458	26-27(CYA-GG)	MAGNSQASFLLLVLLAQLVRFELCYAGGIAIYWGQNGNEGTLAETCATGRYSYVNIAFLNKFGGGQTPEINLAGHCNPASGGCAIVSRGITSCHSRGIKVLLSIGGGAGNYSLASAADAKDVADYLWNNFLGGKKSTSRPLGDAVLDGVDFDIELGSTQYWDVLARRLKAYSKPRRSVYVAGAPQCPFPDKFLGRALNTGLFDYVWVQFYNNPSCQYSSGSTDNLINSWKRWTTSVKAGKIFMGLPAAPEAAGSGYIPAAVLKSKILPVIKKSSKYGGVMLWSKFYDDKSGYSSSIIKSV	ATGGCTGGAAACTCCCAAGCTTCATTTCTACTCCTTGTCCTCTTAGCACAGCTCGTTCGATTCGAACTCTGCTACGCCGGCGGCATCGCTATCTACTGGGGCCAAAACGGGAACGAAGGTACCCTAGCCGAAACATGTGCCACGGGGAGATACTCGTACGTGAACATAGCCTTCCTCAACAAATTTGGCGGCGGCCAGACCCCCGAAATCAACCTTGCAGGCCACTGCAACCCGGCATCCGGTGGTTGCGCTATCGTCAGCCGTGGCATAACGAGTTGCCACAGCCGAGGAATCAAGGTGTTGCTGTCTATCGGAGGCGGAGCTGGAAACTACTCTCTAGCATCAGCTGCTGATGCAAAAGATGTCGCTGATTATCTATGGAACAATTTCTTGGGCGGC…	903
M.domestica	MD07G1282500	MdChi19	Chr07:34556916—34557812(-)	298	31.69	6.1	PF00704	2e-31	GH18	III	1-25	0.995141	25-26(ANA-GG)	MAPKSTMSLALLSLVTLVLALGANAGGIAIYWGQNGNEGTLAETCATGNYQFVNVAFLTTFGNGRTPAINLAGHCDPTTDECTKLSPEIRSCQAKGIKVILSIGGASGSYSLTSAADARQVATYLWNNFLGGHSSSRPLGAAVLDGIDFDIEGGTDQYWDDLARYLSGYSKRGKKVYLTAAPQCPFPDAWIGNALKTGLFDNVWVQFYNNPPCQYTSGDVANLEDAWKQWTSAIPAHKIFLGLPAAPQAAGSGFIPASDLNSQVLPAIKNSAKYGGVMLWSKYYDDLDGYSSSIKSHV	ATGGCTCCAAAGTCCACAATGTCCCTAGCATTGCTCTCTTTAGTTACACTAGTTCTGGCTTTGGGGGCTAATGCCGGTGGAATCGCTATATATTGGGGTCAAAATGGGAATGAAGGCACGTTAGCGGAAACTTGTGCTACAGGGAATTACCAATTTGTAAACGTAGCTTTTCTCACCACCTTCGGCAATGGCCGCACCCCCGCCATCAACCTAGCCGGTCACTGTGACCCAACGACCGATGAATGCACCAAGTTGAGCCCAGAGATCAGGTCATGCCAAGCCAAGGGGATTAAGGTCATACTTTCCATTGGAGGAGCTTCTGGGAGCTACTCTCTAACTTCAGCAGCTGATGCAAGGCAAGTTGCAACTTACTTGTGGAACAACTTCTTGGGAGGGCAT…	897
M.domestica	MD07G1282300	MdChi20	Chr07:34542231—34543130(+)	299	31.64	4.59	PF00704	4.7e-32	GH18	III	1-26	0.989132	26-27(ANA-GG)	MASKSTATFLALLSLVTLVLALGANAGGIAIYWGQNGNEGTLAETCASGNYQFVNVAFLTTFGNGQTPAINLAGHCDPTTEECTKLSPEIKSCQAKGIKVILSIGGASGSYSLTSADDARQVATYLWNNFLGGQSSSRPLGAAVLDGIDFDIEGGTDQHWDDLARYLSGYSKRGKKVYLTAAPQCPFPDAYVGNALKTGLFDNVWVQFYNNPPCQYASGDVTNLEDAWKQWTSAIPADKIFLGLPAAPQAAGSGFIPATDLSSQVLPAIKSSAKYGGVMLWSKYYDDLDGYSSSIKNDV	ATGGCTTCAAAGTCCACAGCAACGTTCCTAGCATTGCTCTCTTTAGTGACATTAGTTCTGGCTCTCGGGGCTAATGCCGGTGGAATCGCAATATATTGGGGTCAGAATGGTAATGAAGGCACATTAGCAGAAACATGTGCTTCAGGGAATTACCAATTTGTAAACGTAGCTTTTCTCACCACCTTCGGCAACGGCCAAACGCCTGCAATCAACCTAGCCGGTCACTGTGACCCAACGACAGAAGAATGCACCAAATTGAGCCCAGAAATCAAGTCATGCCAAGCCAAGGGGATTAAAGTCATACTCTCCATAGGAGGAGCTTCTGGGAGCTACTCTCTAACTTCAGCTGATGATGCAAGGCAAGTTGCAACTTACCTGTGGAATAATTTCTTGGGAGGG…	900
M.domestica	MD07G1147600	MdChi21	Chr07:21537226—21541249(-)	426	48.26	7.15	PF00704	3.4e-16	GH18	V				MAKKRERRVAPSSNRGEDRVEPSGQLRDANGQHIVTFVLFFCVAVATAVLAYRIKYAPTANPTNYAVYERGIVKPDVNYQEILTENGKVSENTSGRHFVYPVLAYITPWNSKGYDMAKWFNSKFTHLSPIWYDLKSQGNSLILEGRHNADMGWISDLRMAGDAWVLPRVVLEAFPAELLTKKKQRSKAINLIVNECKEMRYDGIVLESWSRWAAYRILHDPSLRNLALQFIKELGDALHGVSLERNDKQRLQLVYVIGPPHSEKLQPHDFGPKDLQSLDDAVDGFSLMTYDFSGPNNPGPNAPLKWIHSTMQLLLGTNKNSALACKIFLGINFYGNDFVLTGGPGGGAITGRDYLSLLEKHKPELEWEKNSAEHLFFYSDDESNYHAVFYPSPMSISVR…	ATGGCCAAGAAAAGAGAGCGCCGAGTCGCACCGAGTTCGAACCGCGGCGAAGACCGAGTAGAACCTTCGGGACAACTCCGCGACGCAAACGGGCAGCACATAGTCACCTTCGTCCTCTTCTTCTGCGTAGCTGTAGCAACCGCCGTGCTCGCCTACCGCATCAAATATGCTCCGACGGCGAACCCGACGAATTACGCTGTCTACGAGCGAGGAATCGTGAAACCTGATGTGAATTACCAGGAGATCCTCACTGAAAATGGAAAGGTTTCCGAAAATACGAGTGGCAGGCACTTTGTATATCCTGTATTGGCCTACATTACTCCATGGAATTCTAAGGGCTATGATATGGCCAAATGGTTCAACTCCAAGTTTACTCATTTATCTCCAATTTGGTATGAC…	1281
M.domestica	MD07G1129800	MdChi22	Chr07:18564028—18564711(-)	205	22.68	4.6	PF00704	1.3e-11	GH18	III	1-25	0.998479	25-26(AEA-DG)	MAPKLGISLAFLLSVTLALQFGAEADGIAIYWGQNENEGTLEETCATCNYEYVILAFLPTFGNGQTPMINLAGHCDPYMNGCTGLSSDIKSCQAKGLKVATYLWNNFLGGTSSLRPLGDVVLDGIDFDIEGGTPIHWDDLARFLSAYSNKEKKVYFTAAPQCPFPDAWVGSALKTGLFDNVWVQFYNNPLCQYSPWDHFRRQRSF	ATGGCACCAAAGTTAGGAATTTCACTAGCATTCCTCCTTTCAGTAACCCTAGCTCTACAATTCGGAGCTGAAGCTGATGGCATTGCCATTTACTGGGGACAAAATGAGAATGAGGGTACCTTGGAGGAGACTTGTGCCACATGCAACTATGAATATGTCATCTTGGCTTTCCTTCCAACTTTTGGCAATGGCCAGACCCCCATGATCAACCTGGCTGGACACTGCGATCCATACATGAATGGCTGCACCGGTTTGAGCTCCGACATTAAATCATGCCAAGCGAAAGGTCTCAAGGTAGCAACGTATTTGTGGAATAACTTTTTGGGGGGAACCTCTTCATTGCGCCCGCTGGGTGACGTTGTTTTGGATGGAATTGATTTTGATATCGAGGGAGGAACA…	618
M.domestica	MD03G1105600	MdChi23	Chr03:9070607—9071518(-)	303	33.24	4.55	PF00704	2.9e-18	GH18	V	1-25	0.997101	25-26(TQA-GP)	MAVPKLKLVIALFFLQALLTSHTQAGPANSDLFREYIGAEFNNVKFSDVPINPNVELHFILSFAIDYDPSGSSPTNGKFNVFWDSDNLSPSQVSSIKNQHSNVKVALSLGGDSVGSGSAYFNPSSIDSWVSNAVSSLTSIIQQYNLDGIDIDYEHFQADPDTFSECIGTLITTLKNNGVISFASIAPFDDDQVQSHYLALWKSYGHLIDYVNFQFYAYDQGTTVSQFINYFNTQSSNYNGGQVLASFISDGSGGLSPENGFFKACHRLKSEGKLGGIFVWSADDSMKLGFRYEKQSQALLANN	ATGGCAGTTCCAAAGCTTAAGCTCGTCATCGCCCTTTTCTTCCTTCAAGCCCTCCTCACATCCCATACCCAAGCCGGTCCGGCAAACTCCGATCTCTTTCGAGAATACATAGGAGCCGAATTCAACAACGTCAAGTTTTCGGATGTCCCCATAAACCCTAATGTCGAACTCCACTTCATCCTCTCCTTTGCCATAGACTATGACCCCTCAGGCTCCTCTCCCACCAACGGCAAATTCAATGTCTTTTGGGACTCCGACAACCTTAGCCCTTCCCAAGTTTCCTCCATAAAAAACCAACATTCTAACGTTAAAGTGGCCTTGAGCTTAGGAGGAGACAGTGTCGGCAGTGGCTCTGCCTACTTCAACCCTTCCTCGATTGATTCCTGGGTTTCAAATGCT…	912
M.domestica	MD02G1278700	MdChi24	Chr02:33462712—33463855(+)	283	31.38	5.64	PF00704	4.1e-17	GH18	V				MFQQFCDGKLMMEYIGATGVPVTFDSVPIDNEIDFHFILGFAIDADSSGKQQNGIFSPYWQSTLTPQSVAAIKEKNPNVKVMASLSGWSLGDKVLHWYNPTNPKKWVSNAVSSLGSIITTYHLDGIDIDYENFPKRGNSSSFAFCIGELITGLKKKGLISVASIAPFYSTAAPYVQLFDDYADVIDYVNHQFYTDKVTTPKGYLQAFKIRAAQFGKEKLLPAYEVDGRGIQGDAFFDALTLLQTNGFEINGVMIFSADASLKNNFHYERKSQAFLLNSTSSTN	ATGTTTCAGCAATTTTGTGACGGGAAGTTGATGATGGAGTACATTGGAGCCACCGGAGTTCCCGTAACATTTGACTCTGTACCGATTGACAATGAGATCGACTTCCATTTCATACTCGGGTTTGCGATTGATGCAGACTCATCAGGCAAACAACAAAATGGGATATTCTCACCATATTGGCAATCTACATTAACCCCACAATCTGTTGCAGCCATCAAGGAAAAAAACCCTAATGTGAAAGTCATGGCAAGCCTCTCAGGTTGGAGCTTAGGTGATAAAGTCCTTCACTGGTACAATCCGACAAACCCCAAAAAATGGGTATCTAACGCTGTCTCGTCGCTCGGTTCCATAATTACCACTTACCATCTTGATGGCATTGACATAGACTACGAAAACTTC…	852
M.domestica	MD02G1011400	MdChi25	Chr02:723596—726954(-)	776	87.39	8.2	PF00704	2.7e-71	GH18	V				MRICVRTELAISMEFRNLPYLIIPLIFFVSCSSAQSWIRAGYWYAGSESPIPEINSALFTHLICGFADVNASTYQLSIPSAHVQYFSSFTDIVKRKNPSTITVLSIWNGQAETGRAILGENANFSVLSSMLENPSNRRSFIESSIKMARRYGFRGIDLFWLWPSEASDMNNMGKLLDEWRAAVTYESRNSSQSQLLLTMAVRYLPAFESLSYPIDSMKRNLDWAHVVAYDYHLPSKENVTGAHAALYNPLSHVNTDYGIRQWLNYSFPAGKLVLGLPYHGYAWTLAKPEENNGIGAPASGTAVTKDGSMSYKYIKGYTRSYQAPIVYNATYVVNYCIIGSSWVGFDDVEAIRAKIAYAKEKKLLGSNVFLVTNDDDNWALSRAAQEEGNGHENKRRLLL…	ATGAGGATATGTGTGAGAACTGAATTAGCTATTTCCATGGAATTCAGAAATCTCCCCTATCTGATCATCCCCCTCATCTTCTTTGTTTCTTGTTCCTCTGCACAAAGTTGGATAAGAGCCGGTTACTGGTACGCCGGCAGCGAGTCTCCTATACCGGAGATAAATTCTGCCTTGTTCACTCATCTTATCTGTGGTTTTGCTGATGTGAATGCCTCCACCTACCAGCTCTCCATCCCTTCTGCTCATGTCCAATACTTTTCGAGCTTCACCGATATTGTCAAGCGAAAGAACCCGTCCACCATCACAGTCCTATCCATCTGGAATGGACAGGCTGAAACAGGGCGAGCGATTTTGGGCGAGAACGCTAACTTTTCTGTCTTGTCCTCAATGCTCGAAAAC…	2331
M.domestica	MD02G1011200	MdChi26	Chr02:717845—720943(+)	773	87.31	8.1	PF00704	4.9e-67	GH18	V	1-30	0.598526	30-31(SSA-QT)	MRTELAISMEFRSISYLIIPFIFLVSCSSAQTWIRAGYWYAGSESPIPEINSALFTHLICGFADVNSSTYQLSIPSAHVQYFSSFTDIVKRKNPSTITLLSIWNGLAERRRAKLGGENANFSVMSSMLEKPSNRKSFIESSIKMARRYGFQGIDLNWLWPNEASDMINIGKLLDEWRAAVTYESRNSSQSRLMLIMAVRYLPAFESLIYPIESMKRNLDWAHVVAYDYHLSSKENVTGAHAALYDPLSHVNTDYGIRQWFNYSFPASKLVLGLAYHGYAWTLANPEDNNGIGAPASGIAVTQDGSVNYKYIKWYTRSYRAPIVYNATYVVNYCVIGSSWVGFDDVEAIRAKIAYAKEKKLLGTNVFQVNNDDENWALSRAAQEEGNGHENKRRLLLIIL…	ATGAGAACTGAATTAGCTATTTCCATGGAATTCAGAAGTATCTCCTATCTGATTATCCCCTTCATCTTCCTTGTTTCTTGTTCCTCTGCACAAACTTGGATAAGAGCCGGTTACTGGTACGCCGGCAGCGAGTCTCCTATACCGGAGATAAATTCTGCCTTGTTCACTCATCTTATCTGTGGTTTTGCTGATGTGAATTCCTCCACCTACCAGCTCTCCATCCCTTCTGCTCATGTCCAATACTTTTCGAGCTTCACAGATATTGTCAAGCGAAAGAACCCGTCCACCATCACACTCCTATCCATCTGGAATGGACTGGCTGAAAGAAGACGAGCGAAGTTGGGCGGCGAGAACGCTAACTTTTCAGTCATGTCCTCAATGCTCGAAAAGCCTTCTAAT…	2322
M.domestica	MD02G1011100	MdChi27	Chr02:714346—716060(+)	368	39.69	8.81	PF00704	2.2e-89	GH18	V	1-25	0.967065	25-26(SSG-QT)	MSSKLTLPFIFSALIFLIHLNFSSGQTVVKAAYWFPDSGFPAASINSSLFTHLFCAFADLNATTYQVTVSSSNSAPFSSFTQTVQQKNPSVKTLLSIGGGNSNPATFAAMASQATRRKAFINSSITLARSYNFHGLDLDWEYPSSTTEMTNFGTLLTEWRTAVANESKTTGKTALLLAAAVFRSADYYSINYPFQSISNSLDWINVMAYDFYGPGWFPNNTAPPAALSASSVNGDAGITSWIKAGLAPKKIVLGLPFYGYAWRLLDANNHGIFAPANGSGIGTYGDQGYSQIKDFISQNAAQTVYNATVVTNYCYSGKTWIGYDDTQSISAKVSYAKTTKGLLGYFAWHVGADSSNWALSQAAASTWG	ATGTCTTCCAAGCTAACACTTCCGTTTATCTTTTCCGCTCTCATCTTCCTCATCCACCTCAACTTCTCATCCGGCCAAACCGTCGTTAAAGCCGCTTACTGGTTTCCCGACAGTGGCTTCCCGGCCGCCAGCATAAACTCCAGCCTTTTCACTCATCTCTTTTGTGCATTTGCCGATCTCAATGCCACCACCTACCAAGTCACAGTTTCGTCCTCCAACTCCGCCCCGTTCTCAAGCTTTACACAAACAGTCCAGCAAAAAAACCCTTCTGTAAAAACCCTGTTGTCCATCGGTGGCGGAAATTCCAACCCCGCCACCTTTGCCGCAATGGCTAGCCAGGCTACCCGGCGTAAAGCGTTCATTAACTCCTCCATCACGTTAGCGCGGAGTTACAACTTC…	1107
M.domestica	MD01G1213300	MdChi28	Chr01:30670365—30671312(-)	315	33.79	6	PF00704	8.6e-33	GH18	III	1-43	0.833243	43-44(SQA-AG)	MSPPKHFEQQPKKTHTKMASKTQTLALTLSLLILISSCKSSQAAGIATYWGQNGNEGTLAEACNSGNYQFVNIAFLSTFGNNQAPVLNLAGHCNPASGTCTGQSADIRTCQSKNIKVLLSIGGATETYSLTSADEARQVADYIWNNFLGGQSDSRPLGDAVLDGVDFDIELGGTQFYDELARSLKGHNGQGKTVYLAAAPQCPFPDTHLDGAIQTGLFDYVWVQFYNNPLAQCQYADGNADALLSSWNRWASVSATQVFLGIPASTDAARSGFIPADALKSQVLPTIKNSAKYGGVMLWNRFYDNGYSASIKDSI	ATGTCCCCTCCCAAGCACTTTGAGCAACAACCCAAAAAAACACATACAAAAATGGCATCCAAAACACAAACCCTAGCCCTAACTCTGTCCCTCTTGATCCTCATTTCTTCATGCAAGTCCTCCCAAGCCGCCGGAATCGCGACGTATTGGGGCCAAAACGGCAACGAAGGAACCCTAGCAGAAGCTTGCAACTCGGGCAACTACCAGTTTGTTAACATAGCTTTCCTCTCAACTTTTGGAAACAACCAAGCCCCTGTCCTAAACCTCGCCGGCCACTGCAACCCCGCTAGTGGTACTTGCACGGGGCAGAGTGCCGACATCAGAACCTGCCAATCAAAAAACATAAAAGTCCTCCTCTCGATTGGAGGGGCCACCGAAACTTACTCTCTCACTTCAGCT…	948
M.domestica	MD01G1213100	MdChi29	Chr01:30637543—30654886(-)	337	35.83	4.82	PF00704	6e-35	GH18	III	1-43	0.791817	43-44(SQA-AG)	MSPPKHFEQQPKKTHTKMASKTQTLTLTLSLLILISSCKSSQAAGIAIYWGQNGNEGTLADACNSGNYQFVNIAFLTTFGNNQTPVLNLAGHCDPPSGTCTGLSADIRTCQSKNIKVLLSIGGGAGSYSLTSADDARQVADYIWNNFLGGQSASRPLGDAVLDGVDFDIEAGGAQFYDELARSLNGHNAQAKTVYLAAAPQCPIPDAHLDAAIQTGLFDYVWVQFYNNPPCQYADGNADALLSSWNQWASVPATQYADGNADALLSSWNQWASVPATQVFMGLPAAPEAAPSGGFIPADALKSQVLPTIKNSPKYGGVMLWNRFYDNGYSASIKDSI	ATGTCCCCTCCCAAGCACTTTGAGCAACAACCCAAAAAAACACATACAAAAATGGCATCCAAAACACAAACCCTAACCCTAACTCTGTCCCTCTTGATCCTCATTTCTTCATGCAAGTCCTCCCAAGCCGCCGGAATTGCGATCTATTGGGGCCAAAACGGCAACGAAGGAACCCTAGCAGATGCTTGCAACTCAGGCAACTACCAGTTTGTTAACATAGCTTTCCTCACTACTTTCGGAAACAACCAAACCCCTGTCCTAAACCTCGCCGGCCACTGCGACCCCCCTAGTGGTACTTGCACGGGGCTGAGTGCTGACATCAGAACCTGCCAATCAAAAAACATAAAAGTCCTCCTCTCGATTGGAGGGGGCGCCGGAAGTTACTCTCTCACTTCAGCT…	1014
M.domestica	MD01G1212900	MdChi30	Chr01:30632228—30633136(-)	297	31.43	4.35	PF00704	8.3e-30	GH18	III	1-26	0.997773	26-27(SQA-AG)	MATKTQTLALTLFLLILISSCKSSQAAGIATYWGQNGNEGTLVDACNSGNYQFVNIAFLMTFGNNQVPALNLAGHCDPSSSTCTGLSADIRACQSQNIKVLLSIGGAVGSYNLTSADDARQVADYIWNNFLGGQSASRPLGDAVLDGVDFAIVIGGGQFYDELARLLNGHNTQAKTVYLAAAPQCPIPDAHLDGAIQTGLFDYVWVQFYNNPPCQYSDGNANALLSSWNQWASVPASEVFLGLPAAPEAAPSGGFIPADALKSQVLPTIKNSPKYGGVMLWSRQYDNGYSASIMDNI	ATGGCAACCAAAACACAAACCCTAGCCCTAACGCTGTTCCTCTTGATTCTCATTTCTTCATGCAAGTCCTCTCAAGCCGCCGGAATCGCAACGTATTGGGGACAAAACGGCAACGAAGGAACCCTAGTAGATGCTTGCAACTCAGGCAACTACCAGTTTGTTAACATAGCTTTCCTCATGACTTTCGGAAACAACCAGGTCCCTGCCCTCAACCTCGCCGGACACTGCGACCCCAGCAGTAGTACTTGCACGGGGCTGAGCGCCGACATCAGAGCTTGCCAATCCCAAAACATAAAAGTCCTCCTCTCGATTGGAGGGGCTGTCGGAAGTTACAATCTCACTTCAGCTGATGATGCAAGGCAAGTTGCTGATTACATCTGGAACAACTTCCTAGGTGGT…	894
M.domestica	MD01G1211800	MdChi31	Chr01:30530806—30531573(+)	255	28.16	7.23	PF00704	2.3e-19	GH18	III				MCFRELPICKPSFSHHIRHRPNPRHQPSRPVTVTQRPMNAPNCPEIKSCQAKGIKVILSRGGASGSYSLASADDARQVATDLWNNFLGGHSSSRPLGAAVLDGIDFDIEGGTDQHWDDLAKYLSGYSKRGKKVYLTAAPHCPFPDAWVGNALKTGLFDNVWVQFYNNPPCEYTPGNVDNLEIAWKQWTSAIPAHKIFLGLPAAPQAAGSGFIPASDLNSQVLPHMEMSCFGPSIMMILMDEFMQFNTINFLGFYE	ATGTGCTTCAGGGAATTACCAATTTGTAAACCTAGCTTTTCTCACCACATTCGGCATCGGCCAAACCCCCGCCATCAACCTAGCCGGCCGGTCACTGTGACCCAACGACCGATGAATGCACCAAATTGCCCAGAAATCAAGTCATGCCAAGCCAAGGGGATTAAAGTCATACTCTCCAGAGGAGGAGCTTCTGGGAGCTACTCTCTAGCTTCAGCTGATGATGCAAGGCAAGTTGCAACTGACTTGTGGAACAACTTCTTGGGAGGGCATTCCTCGTCAAGGCCGTTGGGAGCTGCAGTATTGGATGGAATTGACTTTGATATTGAAGGAGGGACTGACCAACATTGGGATGACCTTGCTAAGTACCTATCTGGATATAGCAAGAGAGGCAAGAAAGTC…	768
M.domestica	MD01G1078600	MdChi32	Chr01:18543347—18547082(-)	427	48.68	8.42	PF00704	1.1e-14	GH18	V				MAKKRERRVAPSAKRGYDRVEPPDQFCGAIRQHTITAFLFFCVAVSTGVLAYRIKYAPTANLADSYPVHERGIVKRDVNYQEILTENGKVSENTSRRHFEYPALAYITPWNSKGYDMAKRFNSKFTHLSPIWYDLKSQGNSLILEGRHNADTGWISEIRIAGDARVLPRVVLEAFPAELLTKKKQRSKAINLLVNECKEMGYDGIVLESWSRWAAFRILHDPSMRNMALQFIKELGDALHGVSLEKNDKQRLQLVYVIGPPQSEKLQPHDFGPKDLRSLDDAVDGFSLMTYDFSGPHNPGPNAPLKWIHSTLWLLLGTDEDCARARRIFLGINFYGNDFLLKGGPGGGAITGRDYLSLLEKHKPQLQWEKNSAEHLFYYSDDENNYHAVFYPSPMSISV…	ATGGCCAAGAAAAGAGAGCGCCGAGTCGCCCCGAGTGCGAAACGCGGCTACGATCGAGTCGAACCGCCGGACCAGTTCTGCGGCGCAATCCGGCAGCACACAATCACCGCATTTCTCTTCTTCTGCGTCGCTGTATCGACCGGCGTGCTCGCGTACCGCATCAAATATGCTCCGACGGCGAACCTGGCGGATTCCTACCCCGTCCACGAGCGAGGAATCGTGAAGCGTGATGTGAATTACCAAGAGATCCTCACTGAAAATGGAAAGGTTTCCGAAAATACGAGTAGGAGGCACTTTGAATATCCTGCATTGGCCTACATTACTCCATGGAATTCCAAGGGCTATGATATGGCAAAAAGGTTCAACTCCAAGTTTACTCATTTATCTCCAATTTGGTAC…	1284
M.domestica	MD01G1071700	MdChi33	Chr01:17699772—17700668(-)	298	31.99	5.02	PF00704	1.6e-30	GH18	III	1-26	0.994424	26-27(AEA-AG)	MAPPKLAIYLALLISVSLSIQFGAEAAGIAIYWGQNGNEGTLEETCATGNYEYVIIAFLPTFGNGQTPMINLAGHCDPYTNGCTGLSSDIKSCQSKGIKVILSIGGGAGSYYLTSKEDARQVATYLWNNFLGGTSSSRPLGAAALDGIDFDIEGGTPLHWDDLARFLSAYSKKGKKVYLTAAPQCPFPDAWVGGALKTGLFDNVWVQFYNNPPCQYSSDLSNLENAWKQWISDIQATKIFLGLPAAPDAAGSGFIPVNDLISYVLPAIKGSSKYGGVMLWSKYYDDQDKYSASIKSHV	ATGGCACCACCAAAGTTAGCAATTTATTTAGCACTCCTCATTTCAGTAAGCCTATCAATACAATTTGGAGCTGAAGCTGCAGGCATTGCCATTTACTGGGGACAAAATGGGAATGAGGGTACATTAGAGGAAACTTGTGCCACAGGCAACTATGAGTATGTTATCATAGCTTTCCTACCAACTTTTGGCAATGGCCAGACCCCCATGATCAACCTAGCCGGGCACTGTGATCCGTACACGAATGGCTGCACTGGTCTGAGCTCCGACATTAAATCATGCCAATCGAAAGGTATCAAGGTCATTCTTTCAATCGGAGGAGGAGCTGGGAGCTACTACCTTACATCTAAAGAGGATGCTAGGCAGGTAGCAACTTATTTGTGGAACAATTTCTTGGGGGGA…	897
M.domestica	MD15G1234400	MdChi34	Chr15:19239101—19241924(+)	317	33.85	8.02	PF00182	1e-18	GH19	I	1-19	0.999827	19-20(ISA-EQ)	MKLQTLIILSLSLLLGISAEQCGSQAGGAVCPNGLCCSQFGWCGTTSDYCAAGCQSQCSSTPKPTPTPTPSGGGGDVSSLVSSSVFDQMLKYRNDGRCPSNGFYKYDAFIAAARSFNGFGTTGDVATRKKELAAFLAQTSHETTGGWASAPDGPYAWGYCFVNEKNQDVYCTPSSQYPCAAGKKYYGRGPIQLTHNYNYGQAGQAIGKDLINNPDLVATDPVVSFRTAIWFWMTPQGNKPSSHDVITGRWSPSSADKSAGRVPGYGVITNIINGGLECGKGQDARVASRIGFYRRYCEILQVSPGDNLDCYNQRPFA	ATGAAGTTGCAAACCCTTATCATTTTGTCCCTAAGTTTGCTGCTAGGGATCTCAGCAGAGCAATGTGGGAGTCAAGCTGGTGGTGCCGTGTGCCCAAATGGGCTGTGTTGTAGCCAGTTTGGGTGGTGTGGCACCACATCCGACTACTGCGCAGCTGGTTGCCAGAGCCAGTGTAGCTCAACCCCTAAACCTACTCCAACCCCAACCCCAAGTGGCGGTGGTGGTGACGTCAGCAGCCTCGTTAGCTCATCTGTTTTCGACCAAATGCTTAAGTATCGAAACGATGGGAGATGCCCTAGTAATGGTTTTTACAAGTATGATGCTTTCATTGCTGCTGCTCGGTCCTTTAATGGGTTTGGCACAACTGGGGATGTTGCTACTCGCAAAAAGGAGCTGGCT…	954
M.domestica	MD16G1158100	MdChi35	Chr16:12663694—12666336(+)	327	36.06	7.7	PF00182	2.2e-63	GH19	II	1-24	0.999517	24-25(VNG-QE)	MEKKWLLLFSMAAAMLLAINVVNGQEDSAVKPLVKIVKGKKVCDKGWECKGWSVYCCNQTISDYFQAYHFEDLFSKRNSPVAHAVGFWDYHSFITAAADYQPHGFGTTGGKLQGMKEVAAFLGHVGSKTTCGYGVATGGPLAWGLCYNKEMSPSQLYCDDYYKYTYPCSPGASYHGRGALPLYWNYNYGETGQALKVDLLNHPEYIEQNATLAFQAAIWRWMTPVKKNIPSVHDVFVGKWKPTKNDTLSKRVPGFGTTINVLYGDQVCGQGDVDSMNNIVSHYLYYLDKIGVGREEAGPHDVLSCAEQKAFQPSSSSSSSSSSSSSS	ATGGAGAAAAAATGGCTTCTGCTTTTCTCAATGGCAGCTGCAATGCTGCTAGCGATCAACGTTGTGAACGGTCAAGAGGATTCAGCGGTGAAGCCGTTGGTGAAGATAGTGAAGGGCAAGAAGGTGTGCGACAAGGGGTGGGAGTGTAAAGGATGGTCTGTTTATTGTTGTAACCAGACCATTTCTGACTACTTCCAAGCTTACCACTTCGAGGACCTTTTCTCCAAGCGTAACTCGCCGGTGGCGCACGCCGTGGGATTCTGGGACTACCACTCTTTCATCACCGCTGCTGCCGATTACCAGCCTCATGGATTCGGTACCACAGGTGGCAAGCTCCAGGGGATGAAGGAAGTTGCTGCTTTTCTTGGGCATGTTGGCAGCAAAACTACGTGTGGCTAT…	984
M.domestica	MD13G1278500	MdChi36	Chr13:38826922—38829485(+)	388	42.76	8.02	PF00182	1e-62	GH19	II				MSRSNHPCHLPSTPSPTCTPFNPQHSHLPQSRTRHPVERLPHQNEKLALNSQLPRSEANPFLLLHPSMQIYAAALLAVVALSVILGASSDGDHSSTVAKVKTVKGKKLCDKGWECKGWSKYCCNLTISDFFQTYQFENLFSKRNTPVAHAVGFWDYQAFITAAALFEPLGFGTTGGKLMQMKEVAAFLGHVGSKTSCGYGVATGGPSAWGLCYNREMSPMQSYCDDYYKYTYPCSPGAEYYGRGALPIYWNYNYGAAGEALKVDLLNHPEFIEQNATLAFQAAVWRWMTPIKKSQPSAHEAFVGDWKPTKNDTLAKRFPGFGATMNLLYGESVCGQGDIDAMNNIVSHYQYYLDLMGVGREEAGPHKVLTCAEQVAFNPIKPAVTASS	ATGTCCCGATCCAATCACCCTTGTCATTTGCCGTCCACTCCCTCCCCAACTTGCACTCCATTTAACCCCCAACACTCCCATCTACCCCAGTCCCGAACGCGACACCCCGTCGAACGCTTACCTCATCAAAACGAAAAGCTCGCTCTTAACTCCCAATTGCCAAGATCTGAAGCAAACCCATTTCTTCTCCTACACCCAAGCATGCAGATTTACGCTGCTGCATTGCTGGCGGTGGTGGCGCTGAGTGTAATCCTGGGTGCCAGCAGCGACGGCGATCACTCGTCCACCGTCGCCAAAGTGAAGACGGTGAAGGGGAAGAAGCTGTGCGACAAAGGGTGGGAGTGTAAAGGGTGGTCAAAGTATTGCTGCAATCTCACCATCTCCGATTTCTTCCAGACT…	1167
M.domestica	MD09G1290900	MdChi37	Chr09:37292495—37292749(+)	84	9.28	4.95	PF00182	4.4e-23	GH19	II				MTEQKPKPSSHDVMVGLYVPTEADVAANRTVGFGLVTNIINGGLECGIPNDARVNDWIGYFKRYAGLLNVDTKPNLDYENQKSF	ATGACCGAGCAAAAGCCGAAGCCTTCTTCTCATGACGTCATGGTTGGACTGTATGTACCCACAGAAGCTGACGTTGCGGCCAATCGGACTGTTGGATTTGGGCTGGTGACTAACATCATCAACGGTGGACTAGAGTGTGGAATACCCAACGATGCACGAGTGAATGATTGGATTGGTTATTTCAAAAGATATGCTGGACTGCTTAATGTCGATACTAAACCCAACTTAGACTATGAAAATCAAAAGTCCTTCTAA	255
M.domestica	MD09G1290800	MdChi38	Chr09:37286680—37287165(+)	161	17.95	9.01	PF00182	4.2e-34	GH19	II				MALLFFNLPSSFFLVSFAFFCIAINLFSITNAPSGAEAARGDCLPVSSLITKQLFHTLFLHKHKDDTACPAKDFYTYRSFIKASKSFPGFGTTVSLTMRKREIVAFLAQISHETTGGRPTAPDGPYAWGMCFKKEISPQSDYCDSEQVLQRKRPHSTILIS	ATGGCACTACTCTTCTTCAACTTGCCCTCTTCCTTCTTCCTCGTCTCATTCGCCTTCTTTTGCATTGCCATCAATCTTTTCTCCATTACTAATGCACCATCCGGAGCTGAGGCTGCTCGCGGCGATTGTCTTCCAGTTTCGTCTTTGATCACCAAACAGCTTTTCCACACCTTGTTTCTGCACAAGCACAAGGATGACACCGCATGCCCTGCCAAAGACTTCTATACCTACCGCTCTTTCATCAAAGCCTCCAAATCCTTCCCCGGATTTGGCACCACCGTAAGTTTAACCATGCGCAAGCGTGAGATTGTTGCCTTTCTTGCTCAGATTTCTCACGAGACAACAGGTGGGCGGCCTACTGCCCCAGATGGACCATATGCATGGGGAATGTGCTTCAAA…	486
M.domestica	MD04G1048300	MdChi39	Chr04:5696917—5697562(-)	132	14.66	4.71	PF00182	1.3e-40	GH19	IV				MSPMRLAIEEINRGTYCDTTSTDYPCNPYGRGPLQLTWNYNYGAAGNSIGFDRLNSPETVASDPVVAFKTALWFWMNNVRPVLSQGFGATIRAINGEVECDGKLPDAVQARTNYYKDYCNQLNVNPGGNLYC	ATGTCACCCATGAGACTGGCCATTGAAGAGATAAATCGTGGCACCTACTGCGATACCACAAGTACTGACTATCCGTGCAACCCCTACGGTCGCGGACCACTCCAACTAACATGGAATTACAACTATGGAGCAGCCGGAAACAGCATTGGTTTTGACCGCTTAAACTCCCCGGAAACCGTGGCCTCAGACCCCGTTGTTGCATTTAAGACTGCCTTGTGGTTTTGGATGAACAATGTCCGTCCAGTTCTAAGTCAAGGATTTGGTGCCACCATTCGAGCCATTAACGGCGAGGTTGAATGTGATGGGAAATTACCTGATGCAGTTCAAGCTCGCACCAACTATTACAAAGATTACTGCAACCAACTTAATGTTAATCCTGGCGGCAATCTCTATTGCTAA	399
M.domestica	MD04G1048000	MdChi40	Chr04:5630350—5631818(+)	301	32.47	4.39	PF00182	3.6e-77	GH19	IV	1-53	0.545524	53-54(ADA-QN)	MLVACSIPTINIQLHLLLHHSITASEINQMAARSIILTLFIVATGVLSGYADAQNCGCAADQCCSQYGYCGTDDAYCGTGCKSGPCKTPAQTPSTSDVVVADIVTPEFFNGIIDQADASCAGKNFYSRATFLEALNSYTQFGRIGSIDDSKREIAAFFAHVTHETGHFCYIEEIDGASKDYCDETNTQYPCNPNKGYYGRGPIQLSWNFNYGPAGESIGFDGLNSPETVANDPVIAFKTALWYWMNNVRPVIGEGFGATIRAINGALECDGGNPATVQRRVEYYTEYCNQLGVAPGDNLTC	ATGCTAGTTGCTTGCTCCATTCCCACTATAAATATCCAACTCCACCTTCTTCTTCATCACTCAATCACAGCTTCAGAAATCAATCAAATGGCGGCCAGAAGCATAATATTAACCCTTTTTATTGTAGCCACGGGAGTCCTGTCCGGCTATGCAGACGCTCAGAACTGTGGCTGTGCCGCAGACCAGTGCTGTAGCCAATACGGCTACTGTGGCACAGACGATGCCTACTGCGGCACAGGCTGCAAGTCAGGGCCTTGCAAGACGCCGGCTCAAACACCGAGTACCAGCGATGTGGTGGTGGCGGATATTGTAACGCCCGAATTCTTCAACGGGATAATTGATCAGGCGGACGCAAGTTGTGCCGGCAAGAACTTTTACTCCCGAGCTACCTTCCTTGAA…	906
M.domestica	MD04G1047700	MdChi41	Chr04:5550158—5551289(+)	234	25.45	4.6	PF00182	8.7e-74	GH19	IV	1-31	0.922038	31-32(VTA-QT)	MAIYPRNNYLLSLIAVAFVAAGALLPTSVTAQTSVGDIVTQAFFDGIINQAAADCAGKNFYTRQSFLDAVNSYSDFGSTGSADDSKREIAAFFAHVTHETGHFCYIEEINRDTYCDTSRTDYPCNPNKQYYGRGPLQLTWNYNYGAAGNSIGFDGLNSPESVASDPVLAFKTALWFWITNVRPVISQGFGATIRAINGAVECDGKQPALVQARVNYYTDYCSQFGVDPGTNLSC	ATGGCTATCTATCCTAGAAACAATTACCTCCTAAGCCTCATTGCAGTGGCATTTGTAGCAGCAGGAGCCCTGTTGCCCACAAGTGTAACAGCGCAAACTTCTGTGGGTGATATTGTCACTCAGGCATTCTTCGATGGGATCATCAACCAGGCTGCTGCAGATTGTGCTGGCAAGAACTTCTACACACGGCAATCTTTTCTTGATGCTGTGAACTCGTATTCCGACTTTGGCAGCACCGGTTCGGCGGATGACTCCAAACGTGAAATTGCAGCTTTCTTTGCTCATGTCACCCATGAGACTGGCCACTTCTGCTACATAGAAGAGATAAATCGTGACACATACTGCGATACAAGTCGAACAGATTATCCATGCAACCCTAACAAACAGTACTACGGACGT…	705
M.domestica	MD04G1030300	MdChi42	Chr04:3411912—3414486(-)	321	35.44	7.33	PF00182	1.1e-63	GH19	II	1-24	0.99904	24-25(SDG-DY)	MKISAAALVAVVALSVFLCASSDGDYSSTVAKVKIVRGKKLCDKGWECKGWSKYCCNLTISDYFQTYQFENLFSKRNTPVAHAVGFWDYQAFITAAALFEPLGFGTTGGKLMQMKEIAAFLGHVGSKTSCGYGVATGGPYAWGLCYNREMSPMQSYCDDYYKYIYPCSPGAEYYGRGALPIYWNYNYGAAGDALKVDLLNHPEYIEQNATLAFQAAVWRWMTPIKKSQPSAHQAFVGDWKPTKNDTLSKRFPGFGTTMNILYGESVCGKGDIDAMNNIVSHYQYYLDLMGVNRDEAGPHEVLTCAEQVAFNPIQPAVTASS	ATGAAGATCTCCGCTGCTGCATTGGTGGCCGTGGTGGCGCTGAGTGTTTTCCTGTGTGCCAGCAGCGACGGCGATTACTCGTCCACCGTGGCGAAAGTGAAGATTGTGAGGGGGAAGAAGCTGTGCGACAAAGGGTGGGAGTGTAAAGGGTGGTCAAAATACTGTTGCAATCTCACCATCTCCGATTACTTCCAGACTTACCAGTTTGAGAATCTGTTCTCCAAGAGAAACACGCCGGTGGCGCATGCCGTTGGGTTTTGGGATTACCAGGCGTTTATCACCGCCGCGGCGCTTTTCGAGCCTCTTGGGTTTGGGACCACCGGTGGGAAGCTTATGCAGATGAAGGAGATCGCCGCCTTTCTTGGACATGTCGGCAGCAAAACCTCCTGCGGTTACGGT…	966
M.domestica	MD04G1030000	MdChi43	Chr04:3371669—3373607(-)	321	35.7	8.18	PF00182	6.7e-61	GH19	II	1-19	0.998891	19-20(VFC-AS)	MKISAAALVAVVALSVVFCASNDGDYSSTVVKVKIVRGKKLCDKGWECKGWSKYCCNLTISDYFQTYQFENLFSKRNIPVAHAVGFWDYQAFITAAALFEPLGFRTTGGKLMQMKEITAFLGHVRSKTSCGYGVATGGPYAWGLCYNREMSPMQSYCDDYYKYIYPCSHGAEYYGRGALPIYWNYNYGAAGDALKVDLLNHPEYIEQNATLAFQAAVWRWMTPIKKSQPSAHQAFVGDWKPTKNDTLSKRFPGFGTTMNILYGESVCGKGDIDAMNNIVSHYQYYLDLMGVGRDEAGPHKVLTCAEQVAFNPIQPAVTASS	ATGAAGATCTCTGCTGCTGCATTGGTGGCGGTGGTGGCGCTGAGTGTTGTCTTTTGTGCCAGCAACGATGGCGATTACTCGTCCACCGTCGTGAAAGTGAAGATTGTGAGGGGGAAGAAGTTGTGCGACAAAGGGTGGGAGTGTAAAGGGTGGTCAAAGTACTGTTGCAATCTCACCATCTCTGATTACTTCCAGACTTACCAGTTTGAGAATCTGTTCTCCAAGAGAAACATACCGGTGGCGCATGCCGTTGGGTTTTGGGATTACCAGGCGTTTATCACCGCCGCAGCGCTTTTCGAGCCTCTTGGGTTTAGGACCACCGGTGGGAAGCTTATGCAGATGAAGGAGATCACCGCCTTTCTTGGACATGTCCGCAGCAAAACCTCCTGCGGTTACGGT…	966
M.domestica	MD04G1029400	MdChi44	Chr04:3314368—3316127(-)	335	36.98	8.28	PF00182	4.8e-58	GH19	II	1-22	0.998821	22-23(ASS-DG)	MKISAAALVAVVALSVVLCASSDGDYSSTVAKVKIVRGKKLCDKGWKCKGWSKYFCNLTISDYFQTYQFENLFSKRNTPVAHAVGFWDYQAFITAAALFEPLGFGTTGGKLMQMKEIAAFLGHVGSKTSWKSPLLFVHRIAILGGYGVATGGPYAWGLCYNREMSPMQSYCDDYYKYIYPCSPGAEYYGRGALPIYWNYNYGAAGDALKVDLLNHPEYIEQNATLAFQAAVWRWMTPIKKSQPSAHQAFVGDWKPTKNDTLSKRFPGFGTTMNILYGESVCGKGDIDAMNSIVSHYQYYLDLMGVGRDEAGPHEVLTCAEQVAFNPIQPAVTASS	ATGAAGATCTCCGCTGCTGCATTGGTGGCGGTGGTGGCGCTGAGTGTTGTCCTGTGTGCCAGCAGCGACGGCGATTACTCGTCCACCGTCGCGAAAGTGAAGATTGTGAGGGGGAAGAAGCTGTGCGACAAAGGGTGGAAGTGTAAAGGGTGGTCAAAGTACTTTTGCAATCTCACCATCTCCGATTACTTCCAGACTTACCAGTTTGAGAATCTGTTCTCCAAGAGAAACACGCCGGTGGCGCATGCCGTTGGGTTTTGGGATTACCAGGCGTTTATCACCGCCGCCGCGCTTTTCGAGCCTCTTGGGTTTGGGACCACGGGTGGGAAGCTTATGCAGATGAAGGAGATCGCCGCCTTTCTTGGACATGTCGGCAGCAAAACCTCTTGGAAGTCACCA…	1008
M.domestica	MD02G1120300	MdChi45	Chr02:9826361—9828059(+)	284	30.56	8.73	PF00182	6.8e-122	GH19	I	1-19	0.999199	19-20(ISA-EQ)	MKLQTLILLSLSLLIGISAEQCGRQAGGAVCPARTPTPSGGGDINSLVSSSVFDQMLKYRNDGRCPSHGFYKYGAFIAAARSFNGFGTTGDVNTRKKELAAFLAQTSHETTGGWASAPDGPYAWGYCFVNETNQDVYCTPSGQYPCAAGKKYYGRGPIQLTYNYNYGQAGKAIGNDLIKNPDLVATDPVVSFKTAIWFWMTPQGNKPSSHDVITGRWSPSSADRSAGRVPGYGVITNIINGGLECGKGQDARVASRIGFYRRYCEILGVSPGDNLDCYNQRPFA	ATGAAGTTGCAAACCCTTATCCTGTTGTCCCTAAGTTTGCTGATTGGGATCTCAGCAGAGCAATGTGGGAGGCAAGCTGGTGGTGCCGTGTGCCCAGCTCGAACTCCAACCCCAAGTGGCGGTGGTGACATCAACAGCCTCGTTAGCTCGTCTGTTTTCGACCAAATGCTTAAGTATCGAAACGATGGGAGATGCCCTAGTCATGGGTTTTACAAGTATGGTGCTTTCATTGCTGCAGCTCGGTCTTTTAATGGGTTTGGCACAACTGGAGATGTTAATACTCGCAAAAAGGAGCTTGCTGCTTTCTTGGCTCAAACCTCTCATGAGACTACTGGAGGATGGGCAAGTGCACCAGATGGTCCTTATGCATGGGGATATTGCTTTGTCAATGAAACAAAC…	855
M.domestica	MD02G1120200	MdChi46	Chr02:9819345—9821310(+)	317	33.96	5.01	PF00182	2.7e-121	GH19	I	1-19	0.999872	19-20(ISA-EQ)	MKLQALIFLSLTLLLGISAEQCGSQAGGAVCPNGLCCSQYGWCGTTSDYCATGCQSQCGSTPNPTPTPTPSGGGGDISSLISSSVFDQMLKYRNDARCQSNGFYTYDAFVAAARSFNGFGTTGDDATRKRELAAFLAQTSHETTGGWESAPDGPYAWGYCFVNEINQDVYCSSNQYPCAAGKKYYGRGPIQLTHNYNYAQAGQALGQDLINNPDLVATDPVVSFRTAIWFWMTPQSNKPSSHDVITGTWSPSSADTSAGRVPGYGVITNIINGGLECGKGQDDRVASRIGFYRRYCEILGVSPGDNLDCYNQRPFAQ	ATGAAGTTGCAAGCTCTCATTTTTTTGTCCCTAACTTTGTTGCTAGGAATCTCAGCAGAGCAATGTGGGAGCCAAGCCGGTGGCGCCGTGTGTCCAAATGGGCTGTGTTGTAGCCAGTATGGGTGGTGCGGCACCACATCTGACTACTGCGCCACTGGTTGCCAAAGCCAATGTGGCTCAACCCCTAATCCTACTCCAACCCCAACCCCAAGTGGTGGTGGTGGTGATATCAGCAGCCTCATTAGCTCGTCGGTTTTCGACCAAATGCTGAAGTATCGAAATGATGCACGCTGCCAGAGTAATGGGTTTTACACATATGATGCTTTCGTTGCTGCTGCTCGGTCTTTTAATGGGTTTGGCACAACTGGAGATGATGCTACTCGCAAAAGAGAGCTTGCT…	954
M.domestica	MD00G1016200	MdChi47	Chr00:2341050—2342330(+)	287	31.59	8.04	PF00182	1.1e-101	GH19	II	1-38	0.540051	38-39(AEA-AR)	MALPSFNLSTSFFLVSFAFFSIAINLFSTSNAPSRAEAARSDCLPISSLISKKLFHTLFLHKDDMACPAKDFYTYHSFIKASKSFPGFGTTGSLTTRKSEIAAFLAQISHETTGGWATAPDGPYAWGLCFKEEISPPSDYCDSNNKEWPCYPGKSYKGRGPIQLSWNYNYGPAGKALGFDGLKNPEVVANNSMIALKTALWFWMTEQKPKPSSHDVMVGLYVPTEADVAANRTVGYGLVTNIINGRLECGIPNDARVNDRIGYFRRYAGLLNVDTGPNLDCENQKSF	ATGGCACTACCCTCGTTCAACTTGTCCACTTCCTTCTTCCTTGTCTCATTCGCCTTCTTTAGCATTGCCATCAATCTTTTCTCTACTAGTAATGCACCATCCAGAGCTGAGGCTGCTCGCAGCGATTGTCTTCCAATTTCGTCTTTAATCAGCAAAAAGCTTTTCCACACCTTGTTTCTACACAAGGACGACATGGCATGCCCTGCCAAAGACTTCTATACCTACCACTCTTTCATCAAAGCCTCCAAATCCTTCCCCGGATTTGGCACCACTGGAAGTTTAACCACACGCAAGAGTGAGATCGCCGCCTTTCTAGCGCAGATTTCTCACGAGACTACAGGTGGGTGGGCGACTGCCCCTGATGGACCATATGCATGGGGTCTGTGCTTCAAAGAGGAA…	864
Note: MW: molecular weight; PI: isoelectric point; (+): sense strand; (-): antisense strand

## Sheet: Table S3
	Supplementary Table 3 Number of different class of chitinase in M.sieversii, M.domestica and A.thaliana
	Species	GH18			GH19		Total
		Class I	Class II	Class IV	Class III	Class V	Total
Woody plant	Malus sieversii	3	7	1	11	14	36
	Malus domestica	3	8	3	10	23	47
	Eucalyptus grandis	1	16	14	10	26	67
	Populus trichocarpa	10	4	7	17	10	48
Non woody plant	Arabidopsis thaliana	1	4	9	1	10	25
	Cucumis sativus	3	7	1	13	4	28
	Setaria italica	3	10	6	19	2	40

## Sheet: Table S4
Supplementary Table 4 Segmentally and tandemly duplicated chitinase gene pairs from M.domestica and M.sieversii
Species	Gene Name	Gene ID	Chromosome No	Start	End	Class		Gene Name	Gene ID	Chromosome No	Start	End	Class		Duplication Type	Ka	Ks	Ka/Ks	Selection pressure	Evolutionary duplication time (Mya)
M.sieversii	MsChi3	MS13G06620.1	Chr13	20784271	20787928	V		MsChi2	MS09G11300.1	Chr9	22398193	22401889	V		Segmental duplication	1.3586	2.09447	0.64866	Purifying selection	69.8157
M.sieversii	MsChi4	MS01G12550.1	Chr1	11859880	11862460	V		MsChi8	MS07G22740.1	Chr7	39833402	39835209	V	1-25	Segmental duplication	5.02	1.97522	2.54149	Positive selection	65.8407		segmental	36.1111	25.5319
M.sieversii	MsChi7	MS01G12530.1	Chr1	11833321	11834977	V	1-25	MsChi6	MS15G15530.1	Chr15	28105383	28106616	V	1-22	Segmental duplication	3.3263	3.26704	1.01814	Positive selection	108.901		tandem	27.7778	36.1702
M.sieversii	MsChi9	MS01G02980.1	Chr1	2571704	2572708	V	1-24	MsChi5	MS01G12560.1	Chr1	11863889	11865028	V	1-25	Segmental duplication	4.9398	1.83407	2.69335	Positive selection	61.1357
M.sieversii	MsChi10	MS05G07680.1	Chr5	11009212	11010123	V	1-25	MsChi11	MS08G06860.1	Chr8	9246913	9247824	V	1-25	Segmental duplication	0.0249073	0.201808	0.123421	Purifying selection	6.72693
M.sieversii	MsChi13	MS13G16390.1	Chr13	32527659	32528908	III	1-26	MsChi24	MS09G09560.1	Chr9	18997221	18997901	III	1-25	Segmental duplication	4.63868	1.55156	2.98969	Positive selection	51.7187
M.sieversii	MsChi16	MS13G05980.1	Chr13	19932261	19933157	III	1-26	MsChi22	MS13G16290.1	Chr13	32402548	32403315	III		Segmental duplication	2.51051	1.63819	1.53249	Positive selection	54.6063
M.sieversii	MsChi17	MS13G16360.1	Chr13	32495864	32496757	III	1-26	MsChi19	MS09G20960.1	Chr9	35359844	35361279	III	1-26	Segmental duplication	0.897584	2.817	0.318631	Purifying selection	93.9
M.sieversii	MsChi22	MS13G16290.1	Chr13	32402548	32403315	III		MsChi14	MS09G20870.1	Chr9	35272786	35273685	III	1-26	Segmental duplication	2.04184	3.86125	0.528803	Purifying selection	128.708
M.sieversii	MsChi24	MS09G09560.1	Chr9	18997221	18997901	III	1-25	MsChi14	MS09G20870.1	Chr9	35272786	35273685	III	1-26	Segmental duplication	4.5764	0.681467	6.7155	Positive selection	22.7156
M.sieversii	MsChi29	MS17G16950.1	Chr17	29070309	29072759	II	1-24	MsChi27	MS04G22300.1	Chr4	38861201	38863169	II		Segmental duplication	3.97803	2.51242	1.58334	Positive selection	83.7473
M.sieversii	MsChi30	MS04G12300.1	Chr4	11948269	11950680	II	1-24	MsChi28	MS06G12900.1	Chr6	12406965	12409515	II	1-24	Segmental duplication	0.025364	0.180289	0.140685	Purifying selection	6.00963
M.sieversii	MsChi32	MS01G19220.1	Chr1	19695290	19698067	I	1-19	MsChi26	MS07G15730.1	Chr7	31859236	31861183	I	1-19	Segmental duplication	1.2432	1.52135	0.81717	Purifying selection	50.7117
M.sieversii	MsChi1	MS01G12540.1	Chr1	11835580	11838658	V	1-27	MsChi7	MS01G12530.1	Chr1	11833321	11834977	V	1-25	Tandem duplication	5.02941	1.60231	3.13885	Positive selection	53.4103
M.sieversii	MsChi7	MS01G12530.1	Chr1	11833321	11834977	V	1-25	MsChi4	MS01G12550.1	Chr1	11859880	11862460	V		Tandem duplication	2.60964	2.90375	0.898716	Purifying selection	96.7917
M.sieversii	MsChi26	MS07G15730.1	Chr7	31859236	31861183	I	1-19	MsChi31	MS07G15740.1	Chr7	31866652	31868874	I	1-19	Tandem duplication	1.27365	1.46859	0.86726	Purifying selection	48.953
M.sieversii	MsChi25	MS07G22730.1	Chr7	39825998	39827614	V		MsChi8	MS07G22740.1	Chr7	39833402	39835209	V	1-25	Tandem duplication	3.02182	2.52181	1.19828	Positive selection	84.0603
M.sieversii	MsChi14	MS09G20870.1	Chr9	35272786	35273685	III	1-26	MsChi21	MS09G20890.1	Chr9	35280486	35289680	III	1-25	Tandem duplication	4.77317	1.41872	3.36441	Positive selection	47.2907
M.sieversii	MsChi21	MS09G20890.1	Chr9	35280486	35289680	III	1-25	MsChi12	MS09G20940.1	Chr9	35336898	35337929	III		Tandem duplication	4.80696	2.13196	2.25471	Positive selection	71.0653
M.sieversii	MsChi17	MS13G16360.1	Chr13	32495864	32496757	III	1-26	MsChi18	MS13G16370.1	Chr13	32505225	32506641	III	1-26	Tandem duplication	0.0482458	0.164046	0.294099	Purifying selection	5.4682
M.sieversii	MsChi18	MS13G16370.1	Chr13	32505225	32506641	III	1-26	MsChi13	MS13G16390.1	Chr13	32527659	32528908	III	1-26	Tandem duplication	0.054214	0.1085	0.49967	Purifying selection	3.61667
M.sieversii	MsChi13	MS13G16390.1	Chr13	32527659	32528908	III	1-26	MsChi15	MS13G16400.1	Chr13	32538742	32566841	III	1-26	Tandem duplication	0.268691	0.355376	0.756075	Purifying selection	11.8459
M.sieversii	MsChi29	MS17G16950.1	Chr17	29070309	29072759	II	1-24	MsChi33	MS17G16980.1	Chr17	29111522	29118000	II		Tandem duplication	4.8758	1.49151	3.26904	Positive selection	49.717
M.domestica	MdChi31	MD01G1211800	Chr01	30530806	30531573	III		MdChi20	MD07G1282300	Chr07	34542231	34543130	III	1-26	Segmental duplication	2.0965	3.86979	0.541762	Purifying selection	128.993
M.domestica	MdChi30	MD01G1212900	Chr01	30632228	30633136	III	1-26	MdChi17	MD07G1282900	Chr07	34603494	34604436	III	1-43	Segmental duplication	2.03585	3.81556	0.533564	Purifying selection	127.185
M.domestica	MdChi32	MD01G1078600	Chr01	18543347	18547082	V		MdChi21	MD07G1147600	Chr07	21537226	21541249	V		Segmental duplication	1.51996	2.22286	0.683788	Purifying selection	74.0953
M.domestica	MdChi24	MD02G1278700	Chr02	33462712	33463855	V		MdChi16	MD08G1059100	Chr08	4714277	4715778	V	1-22	Segmental duplication	1.79608	3.85678	0.465695	Purifying selection	128.559
M.domestica	MdChi27	MD02G1011100	Chr02	714346	716060	V	1-25	MdChi34	MD15G1234400	Chr15	19239101	19241924	I	1-19	Segmental duplication	2.09128	3.98366	0.524966	Purifying selection	132.789
M.domestica	MdChi46	MD02G1120200	Chr02	9819345	9821310	I	1-19	MdChi11	MD15G1156100	Chr15	11598211	11599995	V	1-25	Segmental duplication	4.90723	1.85888	2.63989	Positive selection	61.9627
M.domestica	MdChi27	MD02G1011100	Chr02	714346	716060	V	1-25	MdChi9	MD15G1156300	Chr15	11612837	11615954	V	1-25	Segmental duplication	1.81817	1.75078	1.03849	Positive selection	58.3593
M.domestica	MdChi27	MD02G1011100	Chr02	714346	716060	V	1-25	MdChi12	MD15G1037300	Chr15	2592053	2593919	V	1-24	Segmental duplication	2.11371	4.15547	0.508658	Purifying selection	138.516
M.domestica	MdChi23	MD03G1105600	Chr03	9070607	9071518	V	1-25	MdChi15	MD11G1118100	Chr11	10744968	10745888	V	1-28	Segmental duplication	1.87712	3.79617	0.494477	Purifying selection	126.539
M.domestica	MdChi44	MD04G1029400	Chr04	3314368	3316127	II	1-22	MdChi36	MD13G1278500	Chr13	38826922	38829485	II		Segmental duplication	4.9562	1.17185	4.22937	Positive selection	39.0617
M.domestica	MdChi16	MD08G1059100	Chr08	4714277	4715778	V	1-22	MdChi12	MD15G1037300	Chr15	2592053	2593919	V	1-24	Segmental duplication	0.0792554	0.211093	0.375452	Purifying selection	7.03643
M.domestica	MdChi12	MD15G1037300	Chr15	2592053	2593919	V	1-24	MdChi7	MD15G1156500	Chr15	11617254	11617643	V		Segmental duplication	2.76008	3.33737	0.827023	Purifying selection	111.246
M.domestica	MdChi3	MD15G1156900	Chr15	11651488	11654801	V	1-27	MdChi2	MD15G1157000	Chr15	11661076	11664251	V	1-25	Tandem duplication	5.5058	0.97174	5.66592	Positive selection	32.3913
M.domestica	MdChi2	MD15G1157000	Chr15	11661076	11664251	V	1-25	MdChi5	MD15G1156700	Chr15	11625763	11628805	V		Tandem duplication	5.18732	1.55789	3.32972	Positive selection	51.9297
M.domestica	MdChi5	MD15G1156700	Chr15	11625763	11628805	V		MdChi9	MD15G1156300	Chr15	11612837	11615954	V	1-25	Tandem duplication	5.15502	1.27331	4.04851	Positive selection	42.4437
M.domestica	MdChi9	MD15G1156300	Chr15	11612837	11615954	V	1-25	MdChi10	MD15G1156200	Chr15	11600506	11604057	V	1-27	Tandem duplication	4.5458	2.29009	1.98499	Positive selection	76.3363
M.domestica	MdChi17	MD07G1282900	Chr07	34603494	34604436	III	1-43	MdChi18	MD07G1282800	Chr07	34583669	34584571	III	1-26	Tandem duplication	2.05479	3.97708	0.516659	Purifying selection	132.569
M.domestica	MdChi18	MD07G1282800	Chr07	34583669	34584571	III	1-26	MdChi19	MD07G1282500	Chr07	34556916	34557812	III	1-25	Tandem duplication	4.85143	1.55184	3.12624	Positive selection	51.728
M.domestica	MdChi19	MD07G1282500	Chr07	34556916	34557812	III	1-25	MdChi20	MD07G1282300	Chr07	34542231	34543130	III	1-26	Tandem duplication	4.83705	1.33021	3.6363	Positive selection	44.3403
M.domestica	MdChi26	MD02G1011200	Chr02	717845	720943	V	1-30	MdChi27	MD02G1011100	Chr02	714346	716060	V	1-25	Tandem duplication	5.02799	2.09085	2.40475	Positive selection	69.695
M.domestica	MdChi25	MD02G1011400	Chr02	723596	726954	V		MdChi26	MD02G1011200	Chr02	717845	720943	V	1-30	Tandem duplication	3.84109	1.66086	2.31272	Positive selection	55.362
M.domestica	MdChi26	MD02G1011200	Chr02	717845	720943	V	1-30	MdChi27	MD02G1011100	Chr02	714346	716060	V	1-25	Tandem duplication	5.02799	2.09085	2.40475	Positive selection	69.695
M.domestica	MdChi45	MD02G1120300	Chr02	9826361	9828059	I	1-19	MdChi46	MD02G1120200	Chr02	9819345	9821310	I	1-19	Tandem duplication	2.49091	1.73349	1.43694	Positive selection	57.783
M.domestica	MdChi29	MD01G1213100	Chr01	30637543	30654886	III	1-43	MdChi30	MD01G1212900	Chr01	30632228	30633136	III	1-26	Tandem duplication	4.86619	3.12545	1.55696	Positive selection	104.182
M.domestica	MdChi30	MD01G1212900	Chr01	30632228	30633136	III	1-26	MdChi31	MD01G1211800	Chr01	30530806	30531573	III		Tandem duplication	2.90362	3.30031	0.879804	Purifying selection	110.01
M.domestica	MdChi39	MD04G1048300	Chr04	5696917	5697562	IV		MdChi40	MD04G1048000	Chr04	5630350	5631818	IV	1-53	Tandem duplication	4.2671	3.45586	1.23475	Positive selection	115.195
M.domestica	MdChi40	MD04G1048000	Chr04	5630350	5631818	IV	1-53	MdChi41	MD04G1047700	Chr04	5550158	5551289	IV	1-31	Tandem duplication	2.42531	3.8068	0.6371	Purifying selection	126.893
M.domestica	MdChi42	MD04G1030300	Chr04	3411912	3414486	II	1-24	MdChi43	MD04G1030000	Chr04	3371669	3373607	II	1-19	Tandem duplication	0.0180332	0.0577579	0.31222	Purifying selection	1.92526
M.domestica	MdChi43	MD04G1030000	Chr04	3371669	3373607	II	1-19	MdChi44	MD04G1029400	Chr04	3314368	3316127	II	1-22	Tandem duplication	0.676416	0.786062	0.860513	Purifying selection	26.2021

## Sheet: Table S5
Supplementary Table 5 Orthologous relationships of chitinase gene between M.domestica and M.sieversii
Gene_1 name	Seq_1 ID	Gene_2 name	Seq_2 ID	Ka	Ks	Ka/Ks	Selection pressure
MdChi31	MD01G1211800	MsChi22	MS13G16290.1	0.005189	0	0	Purifying selection
MdChi35	MD16G1158100	MsChi28	MS06G12900.1	0.00246044	0.0825412	0.0298086	Purifying selection
MdChi10	MD15G1156200	MsChi1	MS01G12540.1	0.0816086	0.0677117	1.20524	Positive selection
MdChi19	MD07G1282500	MsChi21	MS09G20890.1	0.0109734	0.0149472	0.734144	Purifying selection
MdChi17	MD07G1282900	MsChi19	MS09G20960.1	4.82142	1.87687	2.56887	Positive selection
MdChi21	MD07G1147600	MsChi2	MS09G11300.1	0.00209392	0.00625117	0.334965	Purifying selection
MdChi24	MD02G1278700	MsChi20	MS07G02900.1	4.82439	1.0795	4.46911	Positive selection
MdChi42	MD04G1030300	MsChi29	MS17G16950.1	0.0027581	0.00850366	0.324343	Purifying selection
MdChi18	MD07G1282800	MsChi12	MS09G20940.1	2.77453	1.94885	1.42367	Positive selection
MdChi20	MD07G1282300	MsChi14	MS09G20870.1	0.00461315	0.0207182	0.222662	Purifying selection
MdChi32	MD01G1078600	MsChi3	MS13G06620.1	1.22781	2.10961	0.582009	Purifying selection
MdChi2	MD15G1157000	MsChi4	MS01G12550.1	5.06769	1.86602	2.71577	Positive selection
MdChi36	MD13G1278500	MsChi27	MS04G22300.1	0.843602	0.791038	1.06645	Neutral selection
MdChi28	MD01G1213300	MsChi15	MS13G16400.1	4.87073	1.89037	2.5766	Positive selection
MdChi16	MD08G1059100	MsChi6	MS15G15530.1	0	0	0	Purifying selection
MdChi12	MD15G1037300	MsChi9	MS01G02980.1	0.00441319	0.0103193	0.427666	Purifying selection
MdChi23	MD03G1105600	MsChi11	MS08G06860.1	0.00287003	0.00475971	0.602986	Purifying selection
MdChi15	MD11G1118100	MsChi10	MS05G07680.1	2.35359	3.50479	0.671534	Purifying selection
MdChi47	MD00G1016200	MsChi34	MS17G00010.1	0.00156815	0	0	Purifying selection
MdChi41	MD04G1047700	MsChi35	MS17G15600.1	0	0	0	Purifying selection
MdChi34	MD15G1234400	MsChi32	MS01G19220.1	0	0	0	Purifying selection
MdChi30	MD01G1212900	MsChi17	MS13G16360.1	0.015671	0.0248962	0.629452	Purifying selection
MdChi1	MD15G1157100	MsChi5	MS01G12560.1	0.0323154	0.0723938	0.446383	Purifying selection
MdChi11	MD15G1156100	MsChi7	MS01G12530.1	0	0.00323859	0	Purifying selection
MdChi27	MD02G1011100	MsChi8	MS07G22740.1	0.00379997	0.00644039	0.590021	Purifying selection
MdChi33	MD01G1071700	MsChi16	MS13G05980.1	0	0.00861071	0	Purifying selection
MdChi46	MD02G1120200	MsChi31	MS07G15740.1	1.09547	1.17375	0.933302	Purifying selection
MdChi13	MD14G1173400	MsChi23	MS16G06620.1	0.00368996	0	0	Purifying selection

## Sheet: Table S6
Supplementary Table S6: log2 foldchange expression data of WRKY transcription factors in M.sieversii in respons to V.mali infection
Gene_id	Orthology in A. thaliana	CDS	log2FoldChange(1dpi vs 0 dpi)	P-value	log2FoldChange(2 dpi vs 0 dpi)	P-value	log2FoldChange(5 dpi vs 0 dpi)	P-value
MS04G06150	WRKY61-1	ATGCCAAAGAGGCCTTCAAAAGCATTAATGGAGAACGATAATACTCATGAGGAATCGTCTTCTCTTGGCAAAACAATTTTGGAAGACAAAACTGTGAAATCTGATGGTGATCATGAAGAGGGTACTCCCATGGAGATAACCAAGGATGAGCTGCAATCAACAAAAGCAGAAATGGTAGAGGCTACGGAAGAAAACGAAAGGCTAAAGCTGTTATTATCCCAAATCTCTAAGGATTACCAGTCTCTGCAGATGCATTTTCATGGCCTTCTTCAAAATGGAGGAGAAACTAAGAAATGTACGGATACTAGTGGTAGTACTGCTCTTGATCTTACGCATGAGCAAAATACTGAAGAAGCTGACCTAGTGTCTCTTAGTCTTGGGAGAACCTCAAGTAGTATT…	5.7394	0.046624	7.0266	0.016998	8.9035	4.9936e-22
MS06G06420	WRKY61	ATGGAAATACCAACGAGGCCTTCAAAAGCATTAATGGAGAATAATAATACTCATGAGGAAAAGTCTTTTCTTGGCAAAACAGATGTGGAAGACAATACTGTGAAATCTGATGGTGATCATGAAGAGGGTACTCCCATGGAGACAACCAAGGGAGGACATGGGTGGGATGTTGAACCAGACTTGAAGCCTCCTCCTACTGGAAAAGATAGAGCCCTTGTCAACCACAAACAGGATGAAATGCAATCAGCAAAAGCAGAAATGGTCAAGGTTAGGGAAGAAAACGAAAAGCTAAAGCTGTTATTATCCCAAATCTCGAGGGATTACCAGTATCTGCAGATGCATCTTCAAGGCCTTCTTCAAAATGAAGAAGAAACTAAGAAATGTACCGATGCTAGTAGT…	6.2269	0.44165	9.9449	0.072071	12.06	6.2988e-11
MS08G14650	WRKY6	ATGGAATCTTCAGCTAGTGATCATTCTATTCACAACTGCAGATTCGTACTTTCTTCTGAGACGACGAATGATCACGATCATGGGAAACGAGTGGTCGGTGAATTGGACTTCTTTGCTGATAAGGGCCGTTTGAAAGAAGATAGAGATCACACGGCTGAAGTAAAAGAAGAATGCGATCGTCACGGGGTTGGTCAAGAAAAGCAACTACCCGACGTAAATATTGGATTGAATCTTCTTACAACAAACACCAGTAGCGAAAAATCATCCATGGATGATGGAACTTCGTCTTCCCATACTATGGAAAACAAGCATAGAACAAATCAGCTGGCCGTTCTTCGAGCTGAATTAGGCCATATGAACGTAGAAAACCAACGGTTGAGAGGTGCGATTCATCAGTTA…	4.0931	0.38187	4.9236	0.005923	7.7304	1.5542e-06
MS15G15660	WRKY40	ATGGACTCAACGTGGGTGAACACTTCTCTCGGCCTTAATCTTGTTCCGTTTTGCCGTGCCAATGATAGTCGAGCTCCTGCCACTATGCAACAAGAGTTTGAAGGGGGTTATGCTCAACTCCAAGGCAATGCATTGGTGAAAGAAGAGGCAGCTAGTCATCATGATGTGTTGGCTGAAGAGTTGAATAGGGTAAGTGTGGAGAACAAGAAGCTGACTGAGATGCTAACTGCCCTCTGCGAGAATTACAACACTTTGCAATCCCAAGTGGGGGAATTGATGACCACCCAGCAGCAGCAAAACAAAACATCTGATATTTATAGGAAGCGAAAGGCAGACAGTGAAGATTACAACAACGTGATTGGATTAATTAGTACCGGGACTAATACTGACACCAGTTCC…	1.3272	0.12686	0.52146	0.65132	-0.97563	0.19661
MS16G04630	WRKY72	ATGGAGGCTGCTTCCGGAAAGTCTAATAGCCATGGAGGATCAGAAATGGAAGAGGAAAGAATAGTACTTGAATCTAGTAGTATCGCTGATGATCAAGAAGCTGGTTACAAAGAAGACATAATTGTTCTCAAAATGTCGACCACAAGTAATATAAAGGGGTCCTCGGCGGAACCTGATCATTCAGTGGCATCTACTTCATCAAGCCTAAAGGAACAGGATTATCAGCTTGAATCTGCTAGAGCGGAAATGGGTGAAGTTAGAGAAGAAAACCAAAGGCTGAAGAAGTACTTGGACCGGATAACGGAGGACTACCAGACACTTCAAATGCAGTTCTATGACATTCAACAAAAAGCAAACAAGTCCAAGGACATTGCAATTCCAAGTACTATTAAGAAATAT…	4.5338	0.070854	4.9498	0.36948	5.4588	0.0090002
MS17G06670	WRKY33	ATGACTTCTTCCTTCACGAACCTCCTCACAAGCAACATGGAGAACAACGGGATCGGACAGGACAGGACTAATTGGGGGGGACAATTCTCGGACTATTCGTCTAATCCGAACCGGTTTACGGACAGAAACGGGACTGAAATCCCCAAGTTCAGATCACTCCAGCCTCCTTCTCTGCCTCTCTCTCCTCCCCCTGTCTCCCCTTCTTCTTACTTGGCTTCCACGCCAGCTTTTAGTCCCACCGATTTTTTCAGCTCACCCATGTTCCTCTCCTCCTCAAATAATCTTGAATCTCCAACAACTGGAGCTTTTTCGAGTCAGATTTTCGATTGGGTGAATAATAGTAAGGACACCCAGCAAGGAATTAGGGAAAGCGAGCCGAAAATGTTCTCCGATTTCTCG…	1.2713	0.21472	2.2985	0.35078	1.8191	0.002954
Novelgene2178	WRKY28	AGAGCTCATTTCCTGTAAAACGAACAGAGCAAGAATCTCATCCCCATCTCTCTCACATCTCTCAAAGTTTCGTCTTCTTCATCTCCCTCATCTTCTTCTACCATGTCAAATGAGAAGAAAAATCCTTACCAGTACGACCCTTTCGACTACAACCACCATGAGATCAACAAGTCAAGTTTTCCATTCTTCAACTATGGTACTTCCTCCATATACCAAAATCCCCCACATGACCCCCAAACCCTAAATGGGTTTGGATCTGATCATCCTAATTCGTTCATGAGCTTTACCGACTGCCTACACGGATCATTGGACTACAACACCCTCTCGAAAGCCTTCGACATGTCGTGTTCCTCATCGGAAGTCATTTCTCCGCCGTTAGATCATGACAACAACTCAAAC…	3.5459	0.18307	3.208	0.42495	5.5524	1.396e-07

## Sheet: Table S7
Supplementary Table S7: Exon number in the ortholog pairs of MsChi and MdChi genes
Malus sieversii(Wild apple)			Malus domestica(domestic apple)
Gene_2 name	Seq ID	Number of exon	Gene_1 name	Seq_1 ID	Number of exon
MsChi22	MS13G16290.1	1	MdChi31	MD01G1211800	1	perserved
MsChi28	MS06G12900.1	3	MdChi35	MD16G1158100	3	perserved
MsChi1	MS01G12540.1	3	MdChi10	MD15G1156200	7	gain
MsChi21	MS09G20890.1	2	MdChi19	MD07G1282500	1	loss
MsChi19	MS09G20960.1	2	MdChi17	MD07G1282900	2	perserved
MsChi2	MS09G11300.1	8	MdChi21	MD07G1147600	8	perserved
MsChi20	MS07G02900.1	1	MdChi24	MD02G1278700	2	gain
MsChi29	MS17G16950.1	3	MdChi42	MD04G1030300	3	perserved
MsChi12	MS09G20940.1	2	MdChi18	MD07G1282800	1	loss
MsChi14	MS09G20870.1	1	MdChi20	MD07G1282300	1	perserved
MsChi3	MS13G06620.1	8	MdChi32	MD01G1078600	8	perserved
MsChi4	MS01G12550.1	4	MdChi2	MD15G1157000	7	gain
MsChi27	MS04G22300.1	4	MdChi36	MD13G1278500	3	loss
MsChi15	MS13G16400.1	2	MdChi28	MD01G1213300	1	loss
MsChi6	MS15G15530.1	2	MdChi16	MD08G1059100	2	perserved
MsChi9	MS01G02980.1	1	MdChi12	MD15G1037300	2	gain
MsChi11	MS08G06860.1	1	MdChi23	MD03G1105600	1	perserved
MsChi10	MS05G07680.1	1	MdChi15	MD11G1118100	1	perserved
MsChi34	MS17G00010.1	2	MdChi47	MD00G1016200	2	perserved
MsChi35	MS17G15600.1	2	MdChi41	MD04G1047700	2	perserved
MsChi32	MS01G19220.1	3	MdChi34	MD15G1234400	3	perserved
MsChi17	MS13G16360.1	1	MdChi30	MD01G1212900	1	perserved
MsChi5	MS01G12560.1	1	MdChi1	MD15G1157100	1	perserved
MsChi7	MS01G12530.1	2	MdChi11	MD15G1156100	2	perserved
MsChi8	MS07G22740.1	2	MdChi27	MD02G1011100	2	perserved
MsChi16	MS13G05980.1	1	MdChi33	MD01G1071700	1	perserved
MsChi31	MS07G15740.1	3	MdChi46	MD02G1120200	3	perserved
MsChi23	MS16G06620.1	1	MdChi13	MD14G1173400	1	perserved
